# Supplementary material for: Cigarette smoking and metabolic syndrome components: a cross-sectional study from Maracaibo City, Venezuela
Source: F1000Res. 2019 Jan 11;7:565. Originally published 2018 May 10. [Version 3] doi: 10.12688/f1000research.14571.3 (PMC6343224; doi:10.12688/f1000research.14571.3)
Supplement: Cigarette smoking and MS MMSPS dataset [file f1000research-7-19517-s0000.tgz]

Archive with 1 entries (1 files):
- 72a3cede-5aed-436a-abb1-a0424502a115_Dataset.xlsx
