# Supplementary material for: Cigarette smoking and metabolic syndrome components: a cross-sectional study from Maracaibo City, Venezuela
Source: F1000Res. 2019 Jan 11;7:565. Originally published 2018 May 10. [Version 3] doi: 10.12688/f1000research.14571.3 (PMC6343224; doi:10.12688/f1000research.14571.3)
Supplement: Cigarette smoking and MS MMSPS dataset [file f1000research-7-19517-s0000.tgz › 72a3cede-5aed-436a-abb1-a0424502a115_Dataset.xlsx]

## Sheet: Hoja1
ID	Gender	Marital status	Age groups	Socioeconomic status	Working Status	Education	Ethnic groups	Leisure time PA	Alcohol intake	MS Harmonizing	MS Maracaibo WC	Low HDL	High TAG	Hiperglycemia	High blood pressure	Abdominal obesity Harmonizing	Abdominal obesity Maracaibo cutoff	Smoking habit	MS criteria number	Smoking comsuption tertiles
1	Males	Married	>50	Middle class	Unemployed	Primary school	Mixed	Very high	No	Yes	Yes	No	No	Yes	Yes	Yes	Yes	Former smoker	3	.
2	Females	Others	>50	Working class	Unemployed	Primary school	Mixed	High	Yes	Yes	Yes	No	Yes	No	Yes	Yes	Yes	Non smoker	3	Non smoker
3	Females	Married	>50	Working class	Unemployed	Primary school	Mixed	Inactives	No	Yes	Yes	Yes	No	No	Yes	Yes	Yes	Non smoker	3	Non smoker
4	Females	Married	30-49	Middle class	Unemployed	High school	Others	High	No	Yes	Yes	Yes	No	No	Yes	Yes	Yes	Non smoker	3	Non smoker
5	Females	Single	<30	Middle class	Unemployed	High school	Mixed	Inactives	No	Yes	Yes	Yes	No	Yes	Yes	Yes	Yes	Non smoker	4	Non smoker
6	Females	Others	<30	Working class	Unemployed	High school	Mixed	Very high	No	No	No	Yes	No	No	No	No	No	Non smoker	1	Non smoker
7	Females	Single	>50	Middle class	Unemployed	High school	Mixed	Inactives	No	Yes	Yes	Yes	Yes	Yes	No	Yes	Yes	Non smoker	4	Non smoker
8	Females	Single	<30	Extreme poverty	Employed	High school	Mixed	Inactives	Yes	No	No	Yes	No	No	No	No	No	Non smoker	1	Non smoker
9	Males	Married	30-49	Middle class	Employed	High school	Mixed	High	Yes	Yes	Yes	Yes	Yes	Yes	Yes	Yes	Yes	Current smoker	5	3-9 c/day
10	Females	Married	30-49	Middle class	Unemployed	High school	Mixed	Inactives	No	No	No	Yes	No	No	No	No	No	Non smoker	1	Non smoker
11	Females	Others	30-49	Working class	Unemployed	Primary school	Mixed	Inactives	No	Yes	Yes	No	No	Yes	Yes	Yes	Yes	Non smoker	3	Non smoker
12	Males	Married	30-49	Middle class	Employed	Higher school	Mixed	Inactives	Yes	No	No	Yes	No	No	No	Yes	Yes	Current smoker	2	<3
13	Males	Single	30-49	Middle class	Employed	High school	Mixed	Low	Yes	Yes	Yes	Yes	No	Yes	Yes	Yes	No	Current smoker	3	3-9 c/day
14	Females	Others	30-49	Middle class	Unemployed	High school	Afro-venezuelan	Inactives	No	Yes	Yes	No	Yes	No	Yes	Yes	Yes	Former smoker	3	.
15	Males	Married	30-49	Middle High class	Employed	High school	White-hispanic	Moderate	No	Yes	No	No	No	Yes	Yes	Yes	No	Non smoker	2	Non smoker
16	Females	Others	>50	Working class	Unemployed	Primary school	Mixed	Inactives	No	Yes	No	Yes	Yes	No	No	Yes	No	Non smoker	2	Non smoker
17	Females	Married	30-49	Middle class	Employed	Higher school	Mixed	Very low	No	No	No	No	No	No	Yes	Yes	Yes	Non smoker	2	Non smoker
18	Males	Single	30-49	Working class	Unemployed	High school	Mixed	Moderate	No	Yes	Yes	No	Yes	No	Yes	Yes	Yes	Non smoker	3	Non smoker
19	Females	Others	>50	Working class	Employed	Primary school	Mixed	Inactives	No	Yes	Yes	Yes	No	No	Yes	Yes	Yes	Non smoker	3	Non smoker
20	Females	Single	<30	Working class	Employed	High school	Mixed	Very high	No	No	No	Yes	No	No	No	Yes	No	Non smoker	1	Non smoker
21	Males	Others	30-49	Middle class	Employed	High school	Mixed	Inactives	Yes	Yes	Yes	Yes	No	No	Yes	Yes	Yes	Non smoker	3	Non smoker
22	Males	Married	30-49	Middle High class	Employed	Higher school	Mixed	Moderate	No	Yes	Yes	No	Yes	Yes	Yes	Yes	Yes	Former smoker	4	.
24	Males	Married	30-49	Middle High class	Employed	Higher school	Mixed	Inactives	Yes	Yes	Yes	Yes	Yes	Yes	Yes	Yes	Yes	Non smoker	5	Non smoker
25	Males	Married	30-49	Middle class	Employed	High school	Mixed	Very low	No	No	No	No	No	Yes	No	Yes	No	Non smoker	1	Non smoker
26	Males	Single	30-49	Middle class	Employed	High school	Mixed	Very low	Yes	No	No	No	No	Yes	No	Yes	Yes	Non smoker	2	Non smoker
27	Females	Single	<30	Middle class	Unemployed	Higher school	Mixed	Inactives	Yes	No	No	Yes	No	No	No	No	No	Non smoker	1	Non smoker
28	Females	Single	30-49	Middle class	Employed	Higher school	Mixed	Inactives	No	Yes	Yes	Yes	Yes	Yes	No	Yes	Yes	Non smoker	4	Non smoker
29	Females	Others	30-49	Working class	Unemployed	Higher school	Mixed	Inactives	No	No	No	No	No	No	No	Yes	No	Non smoker	0	Non smoker
30	Females	Single	<30	Working class	Unemployed	High school	Mixed	Very low	No	No	No	Yes	No	Yes	No	No	No	Non smoker	2	Non smoker
31	Females	Single	<30	Working class	Unemployed	High school	Mixed	Inactives	No	No	No	Yes	No	No	No	No	No	Non smoker	1	Non smoker
32	Females	Married	30-49	Working class	Unemployed	High school	Mixed	Very low	No	Yes	Yes	Yes	Yes	Yes	Yes	Yes	Yes	Non smoker	5	Non smoker
33	Females	Married	30-49	Middle class	Employed	High school	Mixed	Inactives	No	Yes	Yes	Yes	Yes	No	No	Yes	Yes	Non smoker	3	Non smoker
34	Males	Married	30-49	Middle class	Employed	High school	Mixed	Very low	Yes	Yes	No	Yes	No	Yes	No	Yes	No	Current smoker	2	3-9 c/day
35	Females	Single	<30	Middle class	Unemployed	High school	Mixed	Inactives	No	No	No	Yes	No	No	No	No	No	Non smoker	1	Non smoker
36	Females	.	>50	Middle class	Employed	Higher school	White-hispanic	Moderate	No	No	No	No	No	No	No	Yes	Yes	Non smoker	1	Non smoker
37	Females	Married	>50	Working class	Unemployed	Primary school	Afro-venezuelan	Inactives	No	Yes	Yes	Yes	No	Yes	Yes	Yes	Yes	Former smoker	4	.
38	Males	Married	30-49	Working class	Employed	High school	Mixed	Very high	Yes	No	No	No	No	No	No	Yes	Yes	Non smoker	1	Non smoker
39	Males	Single	<30	Higher class	Unemployed	High school	Afro-venezuelan	Inactives	No	No	No	No	No	Yes	Yes	No	No	Non smoker	2	Non smoker
40	Males	Married	>50	Extreme poverty	Unemployed	High school	Mixed	Low	Yes	Yes	Yes	Yes	Yes	Yes	Yes	Yes	No	Non smoker	4	Non smoker
41	Females	Single	<30	Extreme poverty	Unemployed	High school	Mixed	Low	No	No	No	Yes	No	No	No	Yes	No	Non smoker	1	Non smoker
42	Males	Single	<30	Middle class	Employed	High school	Mixed	Moderate	Yes	No	No	No	No	No	No	No	No	Current smoker	0	3-9 c/day
43	Females	Married	>50	Middle class	Employed	Higher school	White-hispanic	Inactives	No	Yes	Yes	Yes	Yes	No	No	Yes	Yes	Former smoker	3	.
44	Females	Married	30-49	Working class	Unemployed	Primary school	Mixed	High	No	Yes	Yes	Yes	Yes	No	Yes	Yes	Yes	Current smoker	4	3-9 c/day
45	Males	Married	30-49	Middle class	Employed	Higher school	White-hispanic	Very low	Yes	No	No	No	No	No	Yes	Yes	No	Non smoker	1	Non smoker
46	Females	Married	30-49	Working class	Unemployed	High school	Indigenous american	Moderate	No	Yes	Yes	Yes	Yes	No	Yes	Yes	No	Non smoker	3	Non smoker
47	Males	Others	>50	Middle class	Unemployed	Higher school	Mixed	Inactives	Yes	Yes	Yes	No	No	Yes	Yes	Yes	Yes	Non smoker	3	Non smoker
48	Males	Married	<30	Middle class	Employed	Higher school	Mixed	Low	Yes	Yes	Yes	Yes	Yes	Yes	No	Yes	Yes	Current smoker	4	<3
49	Females	Married	>50	Middle class	Unemployed	High school	Mixed	Inactives	Yes	No	No	No	No	Yes	No	Yes	Yes	Non smoker	2	Non smoker
50	Females	Others	30-49	Middle High class	Employed	Higher school	White-hispanic	Inactives	No	Yes	Yes	Yes	No	Yes	No	Yes	Yes	Non smoker	3	Non smoker
51	Males	Single	<30	Working class	Employed	Primary school	Mixed	Inactives	No	No	No	Yes	No	No	No	Yes	Yes	Non smoker	2	Non smoker
52	Males	Single	<30	Working class	Unemployed	High school	Mixed	Inactives	Yes	No	No	Yes	No	No	No	Yes	Yes	Former smoker	2	.
53	Males	Others	<30	Working class	Employed	High school	Mixed	Inactives	Yes	No	No	No	No	No	No	No	No	Non smoker	0	Non smoker
54	Females	Single	<30	Middle class	Unemployed	High school	Mixed	Low	No	No	No	Yes	No	No	No	Yes	Yes	Current smoker	2	<3
55	Females	Single	30-49	Working class	Employed	High school	Mixed	Inactives	No	Yes	Yes	Yes	Yes	No	No	Yes	Yes	Non smoker	3	Non smoker
56	Males	Others	30-49	Middle class	Employed	Higher school	Mixed	Inactives	Yes	Yes	Yes	No	No	Yes	Yes	Yes	Yes	Former smoker	3	.
57	Females	Single	<30	Working class	Unemployed	Primary school	Mixed	Inactives	No	No	No	No	No	No	No	No	No	Non smoker	0	Non smoker
58	Males	Single	30-49	Working class	Employed	Primary school	Mixed	Inactives	Yes	No	No	No	No	No	No	No	No	Former smoker	0	.
59	Females	Single	>50	Working class	Unemployed	Primary school	Mixed	Moderate	Yes	Yes	Yes	Yes	Yes	Yes	Yes	Yes	Yes	Former smoker	5	.
60	Females	Single	>50	Middle class	Unemployed	Higher school	Mixed	Inactives	Yes	Yes	No	No	No	Yes	Yes	Yes	No	Current smoker	2	<3
61	Females	Single	>50	Middle High class	Employed	High school	Mixed	Inactives	No	Yes	Yes	No	No	Yes	Yes	Yes	Yes	Current smoker	3	<3
62	Females	Married	>50	Working class	Unemployed	High school	Mixed	Inactives	No	No	No	No	No	No	Yes	Yes	Yes	Non smoker	2	Non smoker
63	Females	Married	30-49	Working class	Employed	Primary school	Mixed	Low	No	No	No	No	No	No	No	Yes	Yes	Non smoker	1	Non smoker
64	Females	Others	30-49	Working class	Unemployed	Primary school	Mixed	Inactives	No	Yes	Yes	Yes	No	Yes	Yes	Yes	No	Non smoker	3	Non smoker
65	Females	Married	30-49	Working class	Employed	High school	Mixed	Inactives	No	No	No	No	No	No	No	Yes	Yes	Non smoker	1	Non smoker
66	Males	Single	>50	Middle class	Employed	Primary school	Mixed	Inactives	No	Yes	Yes	Yes	No	No	Yes	Yes	Yes	Current smoker	3	<3
67	Males	Single	<30	Middle class	Employed	Higher school	White-hispanic	Low	No	Yes	Yes	Yes	No	Yes	No	Yes	Yes	Non smoker	3	Non smoker
68	Males	Single	30-49	Working class	Employed	High school	Mixed	Inactives	Yes	Yes	Yes	Yes	No	Yes	No	Yes	Yes	Non smoker	3	Non smoker
69	Males	Married	>50	Working class	Employed	High school	Mixed	Inactives	Yes	Yes	Yes	Yes	No	Yes	Yes	Yes	Yes	Non smoker	4	Non smoker
70	Females	Married	30-49	Working class	Employed	Higher school	Mixed	Inactives	Yes	Yes	Yes	Yes	Yes	Yes	No	Yes	Yes	Non smoker	4	Non smoker
71	Females	Single	<30	Working class	Unemployed	High school	Mixed	Inactives	No	No	No	Yes	No	No	No	No	No	Non smoker	1	Non smoker
72	Females	Married	>50	Working class	Unemployed	Primary school	Mixed	Inactives	No	Yes	No	Yes	No	Yes	No	Yes	No	Non smoker	2	Non smoker
73	Females	Single	<30	Middle High class	Employed	Higher school	White-hispanic	Inactives	No	No	No	No	No	No	No	No	No	Current smoker	0	3-9 c/day
74	Males	Married	>50	Middle High class	Employed	Higher school	Mixed	Low	Yes	Yes	No	No	No	Yes	Yes	Yes	No	Non smoker	2	Non smoker
75	Males	.	30-49	Working class	Employed	Higher school	Mixed	Inactives	Yes	Yes	Yes	Yes	No	Yes	Yes	Yes	Yes	Non smoker	4	Non smoker
76	Females	Single	>50	Middle class	Unemployed	Higher school	White-hispanic	Inactives	No	Yes	Yes	Yes	Yes	Yes	Yes	Yes	Yes	Non smoker	5	Non smoker
77	Females	Married	30-49	Working class	Employed	High school	Mixed	Inactives	No	Yes	Yes	Yes	No	Yes	Yes	Yes	Yes	Non smoker	4	Non smoker
78	Females	Married	30-49	Working class	Unemployed	Primary school	Mixed	High	No	Yes	Yes	Yes	Yes	Yes	Yes	Yes	Yes	Former smoker	5	.
79	Males	Single	30-49	Working class	Employed	High school	Mixed	Inactives	No	Yes	Yes	Yes	No	Yes	Yes	Yes	Yes	Current smoker	4	10 or more c/day
80	Females	Married	>50	Middle class	Employed	High school	Mixed	High	No	Yes	Yes	Yes	Yes	Yes	No	Yes	Yes	Non smoker	4	Non smoker
81	Females	Married	30-49	Working class	Unemployed	Primary school	Mixed	Inactives	No	No	No	No	No	No	No	No	No	Non smoker	0	Non smoker
82	Females	Single	<30	Middle class	Employed	High school	White-hispanic	Inactives	No	No	No	No	No	No	No	Yes	No	Current smoker	0	<3
83	Males	Married	>50	Middle High class	Employed	Higher school	Mixed	Inactives	Yes	Yes	Yes	Yes	No	No	Yes	Yes	Yes	Current smoker	3	10 or more c/day
84	Females	Others	30-49	Middle High class	Employed	Higher school	Mixed	Inactives	Yes	No	No	No	No	Yes	No	Yes	No	Current smoker	1	<3
85	Males	Single	<30	Working class	Employed	High school	Mixed	Very high	No	No	No	Yes	No	No	No	Yes	Yes	Current smoker	2	3-9 c/day
86	Males	Married	>50	Working class	Employed	Primary school	Mixed	Inactives	No	No	No	Yes	No	No	No	No	No	Current smoker	1	10 or more c/day
87	Females	Single	30-49	Middle class	Unemployed	High school	Mixed	Inactives	No	No	No	No	No	No	No	No	No	Non smoker	0	Non smoker
88	Males	Single	30-49	Working class	Unemployed	High school	Mixed	Inactives	No	No	No	No	No	No	Yes	Yes	Yes	Non smoker	2	Non smoker
89	Males	.	30-49	Middle class	Employed	Higher school	Mixed	Inactives	Yes	No	No	No	No	No	Yes	Yes	Yes	Non smoker	2	Non smoker
90	Males	Married	30-49	Middle class	Employed	Higher school	White-hispanic	High	No	No	No	No	No	No	Yes	Yes	Yes	Non smoker	2	Non smoker
91	Males	Others	>50	Working class	Employed	High school	Afro-venezuelan	Inactives	Yes	No	No	No	No	Yes	No	No	No	Current smoker	1	3-9 c/day
92	Males	Single	<30	Middle High class	Employed	High school	White-hispanic	Inactives	No	No	No	Yes	No	No	No	Yes	No	Non smoker	1	Non smoker
93	Females	Married	30-49	Working class	Unemployed	High school	Mixed	Inactives	No	Yes	Yes	Yes	No	Yes	Yes	Yes	Yes	Non smoker	4	Non smoker
94	Females	Others	30-49	Middle High class	Employed	High school	Mixed	Inactives	No	No	No	No	No	No	Yes	Yes	No	Current smoker	1	3-9 c/day
95	Females	Single	>50	Working class	Unemployed	High school	Mixed	Inactives	No	Yes	Yes	Yes	Yes	No	No	Yes	Yes	Current smoker	3	3-9 c/day
96	Females	Others	>50	Middle class	Employed	Higher school	Mixed	Inactives	No	Yes	Yes	Yes	Yes	No	Yes	Yes	No	Current smoker	3	10 or more c/day
97	Males	Married	30-49	Middle High class	Employed	Higher school	Mixed	Inactives	No	Yes	No	No	Yes	Yes	No	Yes	No	Non smoker	2	Non smoker
98	Females	Married	30-49	Middle class	Employed	High school	Mixed	Inactives	No	Yes	Yes	Yes	No	Yes	No	Yes	Yes	Non smoker	3	Non smoker
99	Males	Married	>50	Working class	Unemployed	High school	Mixed	Inactives	No	Yes	Yes	Yes	Yes	No	Yes	Yes	Yes	Non smoker	4	Non smoker
100	Females	Married	<30	Middle class	Unemployed	Higher school	Mixed	Very high	No	No	No	Yes	No	No	No	Yes	Yes	Non smoker	2	Non smoker
101	Females	Married	30-49	Working class	Unemployed	High school	Mixed	Inactives	Yes	Yes	Yes	Yes	Yes	No	No	Yes	Yes	Non smoker	3	Non smoker
102	Females	Married	30-49	Working class	Employed	High school	Mixed	Very low	Yes	No	No	Yes	No	No	No	Yes	Yes	Non smoker	2	Non smoker
103	Females	Others	>50	Working class	Unemployed	High school	Mixed	Inactives	Yes	Yes	Yes	Yes	No	Yes	Yes	Yes	Yes	Former smoker	4	.
104	Males	Single	<30	Middle class	Employed	High school	Mixed	High	No	No	No	No	No	No	Yes	Yes	Yes	Current smoker	2	3-9 c/day
105	Females	Others	>50	Middle class	Unemployed	Primary school	Mixed	Inactives	No	Yes	Yes	Yes	No	No	Yes	Yes	Yes	Non smoker	3	Non smoker
106	Females	Single	<30	Working class	Unemployed	High school	Mixed	Moderate	Yes	No	No	Yes	No	No	No	No	No	Non smoker	1	Non smoker
107	Females	Single	30-49	Middle class	Employed	High school	Mixed	Inactives	No	No	No	No	No	No	No	No	No	Current smoker	0	3-9 c/day
108	Females	Single	30-49	Middle High class	Employed	Higher school	Mixed	Inactives	No	No	No	No	No	No	No	Yes	No	Non smoker	0	Non smoker
109	Females	Others	>50	Extreme poverty	Unemployed	High school	Mixed	Inactives	No	No	No	No	No	No	Yes	Yes	No	Non smoker	1	Non smoker
110	Females	Single	>50	Working class	Unemployed	Primary school	Mixed	Inactives	No	Yes	Yes	Yes	Yes	Yes	Yes	Yes	Yes	Current smoker	5	<3
111	Females	Single	30-49	Working class	Employed	High school	Mixed	Inactives	Yes	No	No	No	No	No	No	Yes	No	Non smoker	0	Non smoker
112	Males	Married	>50	Middle class	Unemployed	Primary school	White-hispanic	Inactives	Yes	Yes	Yes	No	Yes	Yes	Yes	Yes	Yes	Former smoker	4	.
113	Males	Single	30-49	Middle class	Employed	Higher school	White-hispanic	Inactives	No	Yes	Yes	No	No	Yes	Yes	Yes	Yes	Non smoker	3	Non smoker
114	Females	Others	<30	Working class	Employed	High school	Mixed	Low	Yes	Yes	Yes	Yes	No	Yes	No	Yes	Yes	Current smoker	3	3-9 c/day
115	Males	Married	30-49	Middle High class	Employed	Higher school	Mixed	Inactives	Yes	No	No	No	No	No	No	Yes	Yes	Non smoker	1	Non smoker
116	Males	Others	>50	Working class	Unemployed	High school	Mixed	Very low	Yes	Yes	Yes	Yes	No	Yes	Yes	Yes	Yes	Former smoker	4	.
117	Females	Married	>50	Middle class	Unemployed	Primary school	White-hispanic	Inactives	No	Yes	Yes	Yes	No	Yes	Yes	Yes	Yes	Former smoker	4	.
118	Females	Married	30-49	Extreme poverty	Unemployed	Primary school	Mixed	Very high	Yes	No	No	No	No	No	No	Yes	No	Non smoker	0	Non smoker
119	Males	Married	30-49	Working class	Unemployed	High school	Mixed	Very high	Yes	No	No	No	No	No	No	Yes	No	Non smoker	0	Non smoker
120	Females	Married	30-49	Working class	Unemployed	High school	White-hispanic	Very low	No	Yes	No	Yes	No	No	Yes	Yes	No	Non smoker	2	Non smoker
121	Males	Single	30-49	Middle class	Employed	Primary school	Afro-venezuelan	Inactives	Yes	Yes	Yes	Yes	No	Yes	Yes	Yes	Yes	Non smoker	4	Non smoker
122	Males	Married	>50	Middle High class	Employed	Higher school	Mixed	Inactives	Yes	Yes	Yes	Yes	Yes	Yes	No	Yes	Yes	Non smoker	4	Non smoker
123	Females	Single	>50	Middle class	Unemployed	High school	White-hispanic	Inactives	No	Yes	Yes	Yes	Yes	No	Yes	Yes	No	Non smoker	3	Non smoker
124	Females	Others	30-49	Middle class	Employed	Higher school	Mixed	Inactives	No	Yes	No	Yes	No	Yes	No	Yes	No	Current smoker	2	<3
125	Males	Others	30-49	Working class	Employed	Primary school	Mixed	Inactives	No	Yes	Yes	Yes	Yes	Yes	Yes	Yes	Yes	Non smoker	5	Non smoker
126	Females	Single	<30	Middle High class	Unemployed	High school	Mixed	Inactives	No	No	No	No	No	No	No	No	No	Non smoker	0	Non smoker
127	Females	Others	30-49	Middle class	Employed	Higher school	White-hispanic	Inactives	No	No	No	No	Yes	No	No	Yes	No	Current smoker	1	3-9 c/day
128	Males	Others	>50	Working class	Employed	Higher school	Mixed	Very low	Yes	Yes	Yes	Yes	Yes	Yes	Yes	Yes	Yes	Current smoker	5	3-9 c/day
129	Males	Married	>50	Working class	Unemployed	High school	White-hispanic	Moderate	Yes	No	No	No	No	Yes	No	Yes	Yes	Non smoker	2	Non smoker
130	Females	Single	<30	Middle High class	Unemployed	High school	White-hispanic	Inactives	No	No	No	No	No	No	No	No	No	Non smoker	0	Non smoker
131	Males	Single	<30	Middle High class	Employed	Higher school	White-hispanic	Very low	Yes	Yes	No	Yes	Yes	No	No	Yes	No	Non smoker	2	Non smoker
132	Females	Single	<30	Working class	Unemployed	High school	Mixed	Inactives	No	No	No	Yes	No	No	No	Yes	Yes	Non smoker	2	Non smoker
133	Females	Married	>50	Middle High class	Unemployed	Higher school	Mixed	Inactives	No	No	No	Yes	No	No	No	No	No	Non smoker	1	Non smoker
134	Males	Married	>50	Middle High class	Employed	Higher school	Mixed	Inactives	No	Yes	No	No	Yes	Yes	No	Yes	No	Former smoker	2	.
135	Females	Married	<30	Middle class	Employed	Higher school	Mixed	Inactives	No	Yes	No	No	Yes	No	Yes	Yes	No	Non smoker	2	Non smoker
136	Females	Married	30-49	Middle High class	Employed	Higher school	White-hispanic	Inactives	Yes	Yes	No	Yes	No	No	Yes	Yes	No	Non smoker	2	Non smoker
137	Males	Married	>50	Middle class	Employed	Primary school	Mixed	Inactives	No	Yes	Yes	Yes	Yes	Yes	Yes	Yes	Yes	Non smoker	5	Non smoker
138	Females	Single	<30	Working class	Unemployed	Primary school	Others	Inactives	No	No	No	No	No	No	No	Yes	No	Non smoker	0	Non smoker
139	Males	Married	30-49	Working class	Employed	High school	Mixed	Moderate	Yes	Yes	Yes	No	Yes	No	Yes	Yes	Yes	Former smoker	3	.
140	Females	Others	30-49	Middle class	Employed	High school	White-hispanic	Low	No	Yes	Yes	Yes	Yes	No	No	Yes	Yes	Former smoker	3	.
141	Females	Married	30-49	Working class	Unemployed	Primary school	Mixed	Inactives	No	Yes	Yes	Yes	No	Yes	Yes	Yes	Yes	Non smoker	4	Non smoker
142	Females	Single	<30	Working class	Unemployed	High school	Mixed	Inactives	Yes	No	No	Yes	No	No	No	Yes	No	Non smoker	1	Non smoker
143	Males	Others	30-49	Middle class	Employed	High school	Mixed	Low	Yes	Yes	Yes	Yes	Yes	Yes	Yes	Yes	Yes	Former smoker	5	.
144	Males	Others	>50	Working class	Unemployed	Primary school	Mixed	Low	Yes	No	No	No	No	No	Yes	Yes	Yes	Non smoker	2	Non smoker
145	Females	Single	<30	Working class	Employed	Higher school	Mixed	High	No	No	No	No	No	No	No	No	No	Non smoker	0	Non smoker
146	Females	Single	<30	Middle class	Unemployed	High school	Mixed	High	No	No	No	No	No	No	No	Yes	No	Non smoker	0	Non smoker
147	Males	Married	>50	Working class	Unemployed	High school	Mixed	High	Yes	Yes	Yes	Yes	Yes	Yes	No	Yes	Yes	Former smoker	4	.
148	Females	Single	<30	Working class	Unemployed	High school	White-hispanic	Very high	No	No	No	Yes	No	No	No	Yes	No	Non smoker	1	Non smoker
149	Females	Married	30-49	Extreme poverty	Employed	Primary school	Mixed	Inactives	No	No	No	Yes	No	No	No	Yes	No	Current smoker	1	<3
150	Males	Single	<30	Working class	Unemployed	High school	Mixed	Inactives	No	No	No	No	No	No	No	No	No	Non smoker	0	Non smoker
151	Males	Married	30-49	Middle class	Employed	High school	Mixed	Very low	No	No	No	No	Yes	Yes	No	No	No	Non smoker	2	Non smoker
152	Females	Single	30-49	Extreme poverty	Unemployed	Illiterate	Mixed	Inactives	No	Yes	Yes	No	Yes	Yes	Yes	Yes	Yes	Current smoker	4	10 or more c/day
153	Males	Married	30-49	Middle class	Employed	Higher school	Mixed	Inactives	Yes	No	No	Yes	No	No	No	Yes	Yes	Non smoker	2	Non smoker
154	Females	Single	<30	Middle High class	Unemployed	High school	Mixed	Inactives	Yes	No	No	No	No	No	No	Yes	Yes	Non smoker	1	Non smoker
155	Females	Married	>50	Working class	Unemployed	Primary school	White-hispanic	Inactives	No	Yes	Yes	No	Yes	Yes	Yes	Yes	No	Non smoker	3	Non smoker
156	Females	Married	>50	Working class	Employed	Primary school	Mixed	High	No	Yes	Yes	Yes	Yes	No	Yes	Yes	Yes	Non smoker	4	Non smoker
157	Females	Married	>50	Working class	Unemployed	Primary school	Mixed	Inactives	No	No	No	Yes	No	Yes	No	No	No	Non smoker	2	Non smoker
158	Males	Married	>50	Middle High class	Unemployed	Higher school	Mixed	Inactives	Yes	Yes	Yes	Yes	Yes	Yes	Yes	Yes	Yes	Former smoker	5	.
159	Males	Single	<30	Middle High class	Unemployed	High school	White-hispanic	Moderate	No	No	No	Yes	No	No	No	No	No	Non smoker	1	Non smoker
160	Males	Married	<30	Middle High class	Employed	Higher school	White-hispanic	Inactives	No	No	No	No	No	No	No	Yes	No	Non smoker	0	Non smoker
161	Females	Single	<30	Middle High class	Employed	High school	Mixed	Inactives	No	No	No	No	No	No	No	No	No	Non smoker	0	Non smoker
162	Males	Others	<30	Middle class	Employed	Higher school	White-hispanic	Inactives	Yes	No	No	No	No	No	No	No	No	Current smoker	0	3-9 c/day
163	Females	Single	<30	Middle High class	Employed	High school	Mixed	Inactives	Yes	No	No	No	No	No	No	Yes	No	Non smoker	0	Non smoker
164	Males	Married	30-49	Middle class	Unemployed	High school	White-hispanic	Inactives	Yes	No	No	No	No	No	No	Yes	Yes	Former smoker	1	.
165	Females	Married	30-49	Middle class	Employed	High school	Mixed	Inactives	No	Yes	Yes	Yes	No	No	Yes	Yes	Yes	Non smoker	3	Non smoker
166	Females	Others	>50	Working class	Unemployed	Primary school	Mixed	High	No	Yes	Yes	Yes	No	Yes	Yes	Yes	Yes	Non smoker	4	Non smoker
167	Males	Single	<30	Middle class	Unemployed	High school	White-hispanic	Very high	Yes	No	No	No	No	No	No	Yes	No	Current smoker	0	3-9 c/day
168	Males	Single	<30	Working class	Unemployed	High school	Afro-venezuelan	Inactives	No	No	No	No	No	No	No	No	No	Non smoker	0	Non smoker
169	Males	Married	30-49	Working class	Employed	Primary school	Mixed	Very low	Yes	Yes	Yes	No	No	Yes	Yes	Yes	Yes	Former smoker	3	.
170	Females	Married	30-49	Middle High class	Employed	Higher school	Mixed	Inactives	No	No	No	Yes	No	No	No	No	No	Non smoker	1	Non smoker
171	Females	Single	>50	Working class	Employed	High school	Mixed	Inactives	Yes	No	No	No	No	No	Yes	Yes	Yes	Former smoker	2	.
172	Females	Married	>50	Working class	Employed	High school	Mixed	Very low	No	Yes	No	Yes	No	No	Yes	Yes	No	Non smoker	2	Non smoker
173	Females	Married	30-49	Working class	Unemployed	High school	White-hispanic	Inactives	Yes	No	No	No	No	No	Yes	Yes	Yes	Non smoker	2	Non smoker
174	Males	Married	>50	Higher class	Employed	Higher school	White-hispanic	High	No	Yes	No	Yes	No	No	Yes	Yes	No	Non smoker	2	Non smoker
175	Females	Married	30-49	Middle High class	Employed	Higher school	Mixed	Low	No	No	No	Yes	No	No	No	Yes	Yes	Non smoker	2	Non smoker
176	Females	Married	30-49	Middle High class	Employed	High school	White-hispanic	Low	No	No	No	No	No	No	No	Yes	Yes	Non smoker	1	Non smoker
177	Females	Single	<30	Middle High class	Unemployed	High school	White-hispanic	Inactives	No	No	No	No	No	No	No	Yes	No	Non smoker	0	Non smoker
178	Males	Others	30-49	Middle class	Employed	Higher school	Mixed	Inactives	Yes	Yes	No	Yes	Yes	No	No	Yes	No	Non smoker	2	Non smoker
179	Males	Married	30-49	Middle High class	Employed	Higher school	Mixed	Inactives	No	No	No	No	No	No	Yes	Yes	Yes	Non smoker	2	Non smoker
180	Females	Others	>50	Working class	Unemployed	Primary school	Mixed	Inactives	No	No	No	No	No	Yes	Yes	No	No	Non smoker	2	Non smoker
181	Females	Married	30-49	Working class	Unemployed	Primary school	Mixed	Inactives	No	No	No	No	No	Yes	No	Yes	No	Former smoker	1	.
182	Males	Others	>50	Middle class	Employed	High school	Mixed	Inactives	No	Yes	Yes	No	Yes	No	Yes	Yes	Yes	Current smoker	3	3-9 c/day
183	Females	Married	<30	Working class	Unemployed	High school	Indigenous american	Very high	No	No	No	Yes	No	No	No	Yes	No	Non smoker	1	Non smoker
184	Males	Married	30-49	Working class	Employed	High school	Mixed	Low	Yes	Yes	No	No	Yes	No	Yes	Yes	No	Non smoker	2	Non smoker
185	Females	Single	<30	Middle class	Employed	Higher school	White-hispanic	Inactives	Yes	Yes	Yes	Yes	Yes	No	Yes	Yes	Yes	Current smoker	4	<3
186	Females	Married	<30	Middle class	Employed	Higher school	White-hispanic	Low	No	No	No	No	No	No	No	Yes	Yes	Non smoker	1	Non smoker
187	Females	Married	<30	Middle class	Employed	High school	Mixed	Inactives	Yes	No	No	Yes	No	No	No	Yes	No	Non smoker	1	Non smoker
188	Males	Single	30-49	Middle class	Employed	Higher school	Mixed	Very low	Yes	No	No	No	No	No	Yes	Yes	Yes	Non smoker	2	Non smoker
189	Females	Married	>50	Middle High class	Unemployed	Higher school	Mixed	Very high	Yes	No	No	Yes	No	No	No	Yes	No	Non smoker	1	Non smoker
190	Males	Married	>50	Middle class	Employed	High school	Mixed	Inactives	Yes	No	No	No	No	No	Yes	Yes	Yes	Current smoker	2	<3
191	Males	Married	>50	Extreme poverty	Employed	Illiterate	Mixed	Inactives	No	Yes	Yes	Yes	No	Yes	Yes	Yes	Yes	Former smoker	4	.
192	Females	Married	30-49	Working class	Unemployed	High school	Mixed	Inactives	Yes	No	No	No	No	Yes	No	Yes	No	Current smoker	1	3-9 c/day
193	Females	Married	>50	Working class	Unemployed	Primary school	Mixed	Inactives	No	Yes	Yes	Yes	Yes	Yes	Yes	Yes	Yes	Non smoker	5	Non smoker
194	Females	Married	30-49	Middle class	Unemployed	High school	White-hispanic	Very high	No	No	No	No	No	No	No	Yes	No	Non smoker	0	Non smoker
195	Females	Married	30-49	Middle High class	Employed	Higher school	Mixed	Inactives	Yes	No	No	No	No	No	No	Yes	No	Non smoker	0	Non smoker
196	Females	Single	<30	Middle class	Unemployed	High school	Mixed	Very low	Yes	No	No	Yes	No	No	No	No	No	Non smoker	1	Non smoker
197	Females	Others	30-49	Working class	Employed	Primary school	Mixed	Inactives	No	No	No	No	No	Yes	No	Yes	Yes	Non smoker	2	Non smoker
198	Males	Married	30-49	Working class	Employed	Higher school	Mixed	Inactives	Yes	No	No	No	No	No	No	Yes	Yes	Current smoker	1	10 or more c/day
199	Females	Others	<30	Middle class	Employed	Higher school	Mixed	High	No	No	No	No	No	No	No	Yes	Yes	Current smoker	1	<3
200	Females	Single	>50	Working class	Unemployed	Primary school	Mixed	High	No	Yes	Yes	Yes	No	No	Yes	Yes	Yes	Non smoker	3	Non smoker
201	Females	Married	<30	Middle High class	Employed	Higher school	Mixed	Inactives	No	No	No	No	No	No	No	No	No	Non smoker	0	Non smoker
202	Males	Single	<30	Middle class	Employed	High school	Mixed	High	No	No	No	Yes	No	No	No	No	No	Current smoker	1	3-9 c/day
203	Females	Married	30-49	Working class	Unemployed	High school	Mixed	Inactives	No	Yes	Yes	Yes	No	Yes	Yes	Yes	Yes	Non smoker	4	Non smoker
204	Females	Single	<30	Middle High class	Unemployed	High school	White-hispanic	Inactives	Yes	No	No	Yes	No	No	No	Yes	Yes	Non smoker	2	Non smoker
205	Males	Married	>50	Middle High class	Employed	Higher school	Mixed	Inactives	Yes	Yes	Yes	Yes	Yes	Yes	Yes	Yes	Yes	Non smoker	5	Non smoker
206	Females	Single	30-49	Middle class	Employed	Higher school	Afro-venezuelan	Inactives	No	No	No	No	No	No	No	Yes	No	Non smoker	0	Non smoker
207	Females	Others	>50	Working class	Unemployed	Primary school	Mixed	Low	No	Yes	Yes	Yes	Yes	No	No	Yes	Yes	Former smoker	3	.
208	Males	Single	<30	Middle High class	Employed	Higher school	Mixed	Inactives	No	No	No	No	No	Yes	No	No	No	Current smoker	1	<3
209	Females	Married	<30	Working class	Employed	High school	White-hispanic	High	No	Yes	Yes	Yes	Yes	Yes	Yes	Yes	Yes	Non smoker	5	Non smoker
210	Females	Single	>50	Middle class	Unemployed	Primary school	White-hispanic	Inactives	No	Yes	Yes	Yes	No	Yes	Yes	Yes	Yes	Former smoker	4	.
211	Females	Married	30-49	Working class	Employed	High school	Mixed	Very low	No	No	No	Yes	No	No	No	Yes	No	Non smoker	1	Non smoker
212	Males	Married	30-49	Working class	Employed	High school	Mixed	Moderate	Yes	Yes	Yes	Yes	No	Yes	Yes	Yes	Yes	Non smoker	4	Non smoker
213	Females	Others	30-49	Middle High class	Employed	Higher school	Mixed	Inactives	No	Yes	No	Yes	No	No	Yes	Yes	No	Former smoker	2	.
214	Females	Single	<30	Middle class	Unemployed	High school	White-hispanic	Inactives	Yes	Yes	Yes	Yes	No	Yes	No	Yes	Yes	Former smoker	3	.
215	Males	Married	30-49	Middle class	Employed	Higher school	White-hispanic	Inactives	Yes	Yes	Yes	Yes	No	Yes	Yes	Yes	Yes	Non smoker	4	Non smoker
216	Females	Married	>50	Middle High class	Employed	Higher school	Mixed	Inactives	No	No	No	No	Yes	No	No	Yes	Yes	Former smoker	2	.
217	Males	Single	<30	Middle class	Employed	High school	Mixed	Very high	No	No	No	No	No	No	No	Yes	No	Non smoker	0	Non smoker
218	Males	Single	30-49	Working class	Employed	High school	Mixed	Moderate	Yes	No	No	No	No	No	No	No	No	Non smoker	0	Non smoker
219	Females	Married	<30	Working class	Unemployed	High school	Mixed	Inactives	No	No	No	No	No	No	No	No	No	Non smoker	0	Non smoker
220	Females	Married	>50	Working class	Unemployed	Primary school	Mixed	Inactives	No	Yes	Yes	No	Yes	Yes	Yes	Yes	Yes	Current smoker	4	<3
221	Females	Married	30-49	Middle class	Employed	Higher school	Mixed	High	No	Yes	Yes	Yes	Yes	Yes	Yes	Yes	Yes	Non smoker	5	Non smoker
222	Females	Single	<30	Middle High class	Employed	High school	White-hispanic	Inactives	No	No	No	No	No	No	No	No	No	Current smoker	0	<3
223	Males	Single	<30	Middle High class	Unemployed	High school	Mixed	Low	Yes	No	No	Yes	No	No	No	No	No	Non smoker	1	Non smoker
224	Males	Married	>50	Middle High class	Unemployed	Higher school	White-hispanic	Inactives	Yes	Yes	Yes	No	Yes	Yes	No	Yes	Yes	Current smoker	3	10 or more c/day
225	Females	Married	30-49	Working class	Unemployed	Higher school	Mixed	Moderate	No	Yes	Yes	Yes	Yes	No	No	Yes	Yes	Non smoker	3	Non smoker
226	Males	Others	>50	Middle High class	Unemployed	Higher school	White-hispanic	Moderate	No	Yes	Yes	Yes	Yes	Yes	Yes	Yes	Yes	Former smoker	5	.
227	Females	Single	<30	Middle class	Unemployed	High school	White-hispanic	Inactives	No	No	No	No	No	No	No	No	No	Non smoker	0	Non smoker
228	Females	Married	30-49	Middle High class	Employed	Higher school	Mixed	Inactives	No	No	No	No	Yes	No	No	Yes	No	Non smoker	1	Non smoker
229	Males	Married	>50	Working class	Unemployed	Primary school	Mixed	Inactives	No	No	No	No	No	No	No	Yes	Yes	Non smoker	1	Non smoker
230	Females	Others	<30	Working class	Employed	High school	Afro-venezuelan	Inactives	No	No	No	No	No	No	No	Yes	Yes	Non smoker	1	Non smoker
231	Females	Others	30-49	Middle class	Employed	High school	Mixed	Very low	No	No	No	Yes	No	No	No	No	No	Non smoker	1	Non smoker
232	Males	Others	<30	Working class	Employed	Illiterate	Mixed	Very low	No	No	No	Yes	No	Yes	No	No	No	Non smoker	2	Non smoker
233	Males	Others	>50	Working class	Unemployed	High school	Mixed	Low	No	Yes	No	Yes	No	No	Yes	Yes	No	Former smoker	2	.
234	Females	Single	<30	Middle class	Unemployed	Primary school	Mixed	Moderate	No	No	No	Yes	No	No	No	No	No	Non smoker	1	Non smoker
235	Females	Single	<30	Working class	Employed	High school	Mixed	Inactives	No	No	No	No	No	No	No	No	No	Non smoker	0	Non smoker
236	Males	Married	>50	Middle class	Employed	Higher school	Mixed	Very low	Yes	Yes	Yes	No	Yes	Yes	Yes	Yes	Yes	Non smoker	4	Non smoker
237	Females	Single	30-49	Middle High class	Employed	Higher school	Mixed	Very low	No	Yes	Yes	Yes	No	Yes	No	Yes	Yes	Non smoker	3	Non smoker
238	Females	Married	30-49	Higher class	Employed	Higher school	Mixed	Inactives	No	No	No	No	No	No	No	Yes	No	Former smoker	0	.
239	Males	Single	<30	Middle class	Employed	Higher school	Mixed	Low	Yes	No	No	No	No	No	No	No	No	Non smoker	0	Non smoker
240	Males	Married	>50	Middle class	Employed	High school	Mixed	Inactives	Yes	Yes	Yes	Yes	No	Yes	No	Yes	Yes	Non smoker	3	Non smoker
241	Females	Single	<30	Working class	Employed	Higher school	Mixed	Inactives	No	No	No	No	No	Yes	No	No	No	Non smoker	1	Non smoker
242	Females	Single	<30	Working class	Unemployed	High school	Mixed	Inactives	Yes	No	No	Yes	No	No	No	No	No	Current smoker	1	<3
243	Males	Single	<30	Working class	Employed	High school	Mixed	Inactives	Yes	No	No	No	No	No	No	Yes	No	Current smoker	0	<3
244	Females	Single	30-49	Middle class	Employed	High school	Mixed	Inactives	No	No	No	Yes	No	No	No	Yes	No	Non smoker	1	Non smoker
245	Females	Married	>50	Working class	Unemployed	High school	Mixed	Inactives	No	No	No	Yes	No	No	Yes	No	No	Former smoker	2	.
246	Males	Others	30-49	Working class	Employed	High school	Mixed	Inactives	Yes	No	No	No	No	Yes	No	Yes	No	Non smoker	1	Non smoker
247	Females	Others	>50	Working class	Unemployed	Primary school	Afro-venezuelan	Inactives	No	Yes	Yes	Yes	No	Yes	Yes	Yes	No	Non smoker	3	Non smoker
248	Males	Married	>50	Working class	Unemployed	High school	Mixed	Very low	Yes	No	No	No	No	No	Yes	Yes	Yes	Non smoker	2	Non smoker
249	Males	Single	>50	Middle High class	Employed	Higher school	Mixed	Inactives	Yes	Yes	Yes	Yes	No	Yes	Yes	Yes	No	Non smoker	3	Non smoker
251	Males	Married	30-49	Middle High class	Employed	Higher school	Mixed	Inactives	Yes	No	No	No	No	No	No	Yes	Yes	Non smoker	1	Non smoker
252	Females	Single	30-49	Working class	Unemployed	Higher school	Mixed	Inactives	No	No	No	Yes	No	No	No	Yes	Yes	Non smoker	2	Non smoker
253	Females	Single	<30	Middle High class	Unemployed	High school	White-hispanic	Low	No	No	No	No	No	No	No	Yes	No	Non smoker	0	Non smoker
254	Females	Married	>50	Working class	Unemployed	High school	Mixed	Inactives	No	No	No	Yes	No	No	No	Yes	Yes	Non smoker	2	Non smoker
255	Females	Single	30-49	Working class	Unemployed	High school	Mixed	Moderate	No	Yes	No	Yes	Yes	No	No	Yes	No	Non smoker	2	Non smoker
256	Males	Married	30-49	Working class	Employed	High school	Mixed	Inactives	No	No	No	Yes	No	No	No	No	No	Former smoker	1	.
257	Females	Married	<30	Working class	Unemployed	High school	Mixed	Inactives	Yes	No	No	No	No	No	No	Yes	No	Current smoker	0	<3
258	Females	Others	30-49	Middle class	Employed	Higher school	Mixed	Inactives	No	Yes	No	Yes	No	No	Yes	Yes	No	Non smoker	2	Non smoker
259	Females	Married	<30	Middle class	Unemployed	High school	Mixed	Inactives	Yes	No	No	Yes	No	No	No	Yes	Yes	Non smoker	2	Non smoker
260	Males	Married	30-49	Working class	Employed	High school	Afro-venezuelan	Inactives	No	No	No	Yes	No	No	No	No	No	Non smoker	1	Non smoker
261	Females	Single	<30	Middle High class	Unemployed	High school	Mixed	Inactives	Yes	No	No	No	No	No	No	No	No	Current smoker	0	3-9 c/day
262	Males	Single	<30	Working class	Employed	High school	Mixed	Very low	Yes	No	No	No	No	Yes	No	No	No	Current smoker	1	<3
263	Males	Married	30-49	Working class	Unemployed	High school	Mixed	Inactives	No	Yes	Yes	Yes	Yes	Yes	Yes	Yes	Yes	Non smoker	5	Non smoker
264	Females	Single	<30	Working class	Employed	High school	Mixed	Very low	No	No	No	No	No	Yes	No	No	No	Non smoker	1	Non smoker
265	Females	Married	>50	Working class	Employed	Higher school	Mixed	Inactives	Yes	Yes	Yes	Yes	No	Yes	No	Yes	Yes	Former smoker	3	.
266	Females	Married	30-49	Middle class	Unemployed	High school	Mixed	Inactives	Yes	Yes	No	Yes	No	No	Yes	Yes	No	Former smoker	2	.
267	Females	Married	30-49	Working class	Unemployed	High school	White-hispanic	Inactives	No	No	No	Yes	No	No	No	Yes	Yes	Non smoker	2	Non smoker
268	Females	Married	30-49	Working class	Unemployed	High school	Mixed	High	No	No	No	No	No	Yes	No	Yes	No	Non smoker	1	Non smoker
269	Males	Single	<30	Working class	Unemployed	High school	Mixed	High	No	No	No	No	No	Yes	No	No	No	Former smoker	1	.
270	Males	Single	30-49	Middle class	Employed	Higher school	White-hispanic	Inactives	Yes	No	No	No	No	No	No	Yes	Yes	Non smoker	1	Non smoker
271	Females	Single	>50	Middle class	Unemployed	Primary school	White-hispanic	Inactives	No	Yes	Yes	Yes	Yes	Yes	Yes	Yes	Yes	Non smoker	5	Non smoker
272	Females	Single	>50	Middle class	Employed	High school	White-hispanic	Inactives	No	No	No	No	No	No	Yes	Yes	Yes	Non smoker	2	Non smoker
273	Females	Single	<30	Working class	Unemployed	High school	Mixed	Inactives	No	No	No	No	No	No	No	No	No	Non smoker	0	Non smoker
274	Females	Others	<30	Working class	Employed	Higher school	Mixed	Inactives	Yes	No	No	No	No	No	Yes	Yes	No	Non smoker	1	Non smoker
275	Males	Married	>50	Middle class	Employed	Higher school	White-hispanic	Inactives	Yes	Yes	Yes	Yes	No	Yes	Yes	Yes	Yes	Current smoker	4	10 or more c/day
276	Females	Married	>50	Working class	Unemployed	Primary school	Others	Inactives	No	Yes	Yes	Yes	No	Yes	No	Yes	Yes	Former smoker	3	.
277	Males	Single	<30	Middle High class	Unemployed	Higher school	Mixed	Inactives	No	Yes	Yes	No	Yes	No	Yes	Yes	Yes	Non smoker	3	Non smoker
278	Females	Married	>50	Working class	Employed	Primary school	Afro-venezuelan	Inactives	No	No	No	No	No	Yes	No	Yes	Yes	Non smoker	2	Non smoker
279	Males	Single	30-49	Middle class	Employed	Higher school	Mixed	Very low	No	No	No	Yes	No	No	No	Yes	Yes	Non smoker	2	Non smoker
280	Females	Married	>50	Middle class	Employed	High school	Mixed	Moderate	No	Yes	Yes	Yes	No	Yes	Yes	Yes	No	Non smoker	3	Non smoker
281	Females	Married	>50	Middle High class	Employed	Higher school	White-hispanic	Very high	Yes	Yes	Yes	No	Yes	Yes	No	Yes	Yes	Former smoker	3	.
282	Males	Single	<30	Middle High class	Unemployed	High school	Mixed	High	Yes	No	No	No	No	Yes	Yes	No	No	Non smoker	2	Non smoker
283	Females	Single	>50	Middle class	Employed	Higher school	White-hispanic	Inactives	No	Yes	Yes	Yes	Yes	Yes	Yes	Yes	Yes	Current smoker	5	10 or more c/day
284	Females	Others	>50	Working class	Unemployed	Primary school	Mixed	Inactives	No	Yes	Yes	Yes	Yes	Yes	No	Yes	Yes	Former smoker	4	.
285	Females	Others	30-49	Working class	Unemployed	High school	Mixed	Inactives	No	Yes	No	Yes	Yes	No	No	Yes	No	Former smoker	2	.
286	Males	Married	>50	Middle class	Employed	Higher school	Mixed	Very low	Yes	Yes	Yes	Yes	Yes	Yes	No	Yes	Yes	Former smoker	4	.
287	Males	Married	>50	Middle class	Employed	High school	Afro-venezuelan	Low	Yes	Yes	Yes	No	Yes	Yes	Yes	Yes	Yes	Current smoker	4	<3
288	Males	Single	<30	Middle class	Unemployed	High school	Mixed	Inactives	No	No	No	Yes	No	Yes	No	No	No	Non smoker	2	Non smoker
289	Females	Single	30-49	Middle class	Unemployed	High school	Mixed	Inactives	Yes	No	No	No	No	No	No	No	No	Non smoker	0	Non smoker
290	Females	Married	>50	Working class	Unemployed	Higher school	Mixed	Very low	No	Yes	Yes	Yes	No	No	Yes	Yes	Yes	Former smoker	3	.
291	Males	Single	<30	Middle class	Unemployed	High school	Mixed	Inactives	Yes	No	No	No	No	No	No	Yes	No	Former smoker	0	.
292	Females	Others	>50	Working class	Unemployed	Primary school	White-hispanic	High	No	Yes	Yes	Yes	No	Yes	Yes	Yes	Yes	Non smoker	4	Non smoker
293	Males	Single	30-49	Middle class	Employed	Higher school	Afro-venezuelan	High	Yes	No	No	No	Yes	No	No	Yes	No	Former smoker	1	.
294	Males	Single	<30	Middle class	Unemployed	High school	White-hispanic	Very low	No	No	No	No	No	Yes	No	Yes	Yes	Non smoker	2	Non smoker
295	Males	Married	>50	Middle High class	Employed	Higher school	Mixed	Inactives	No	No	No	Yes	No	No	No	Yes	Yes	Current smoker	2	3-9 c/day
296	Males	Married	<30	Middle High class	Employed	Higher school	Mixed	Inactives	No	No	No	No	No	Yes	No	Yes	Yes	Non smoker	2	Non smoker
297	Females	Single	<30	Middle High class	Unemployed	High school	White-hispanic	Inactives	No	No	No	No	No	No	No	No	No	Non smoker	0	Non smoker
298	Females	Single	<30	Middle High class	Employed	Higher school	Mixed	Inactives	No	No	No	Yes	No	No	No	No	No	Non smoker	1	Non smoker
299	Males	Married	30-49	Middle High class	Employed	Higher school	White-hispanic	Low	Yes	Yes	Yes	Yes	Yes	No	Yes	Yes	Yes	Non smoker	4	Non smoker
300	Females	Single	<30	Working class	Unemployed	High school	White-hispanic	Inactives	Yes	Yes	No	No	No	Yes	Yes	Yes	No	Non smoker	2	Non smoker
301	Females	Married	30-49	Working class	Unemployed	Primary school	Mixed	Inactives	No	Yes	Yes	Yes	No	Yes	Yes	Yes	Yes	Non smoker	4	Non smoker
302	Males	Married	30-49	Middle class	Employed	Higher school	Mixed	Inactives	No	Yes	Yes	Yes	Yes	Yes	Yes	Yes	Yes	Non smoker	5	Non smoker
303	Males	Married	30-49	Working class	Employed	Higher school	White-hispanic	Inactives	No	Yes	Yes	No	Yes	Yes	Yes	Yes	Yes	Non smoker	4	Non smoker
304	Females	Married	>50	Working class	Unemployed	High school	Mixed	Inactives	No	Yes	Yes	Yes	No	Yes	Yes	Yes	Yes	Non smoker	4	Non smoker
305	Females	Single	30-49	Middle class	Unemployed	High school	Mixed	Very high	Yes	Yes	No	Yes	Yes	No	No	Yes	No	Non smoker	2	Non smoker
306	Males	Single	30-49	Working class	Employed	Higher school	Mixed	Low	No	No	No	No	No	No	No	No	No	Non smoker	0	Non smoker
307	Females	Married	<30	Working class	Unemployed	Primary school	Mixed	Inactives	Yes	No	No	Yes	Yes	No	No	No	No	Former smoker	2	.
308	Females	Single	<30	Working class	Employed	High school	Mixed	Low	No	No	No	Yes	No	No	No	Yes	No	Non smoker	1	Non smoker
309	Females	Single	<30	Working class	Unemployed	High school	Mixed	Very low	No	No	No	Yes	No	No	No	No	No	Non smoker	1	Non smoker
310	Females	Single	<30	Middle High class	Unemployed	Higher school	Mixed	Inactives	No	No	No	Yes	No	No	No	No	No	Non smoker	1	Non smoker
311	Males	Others	>50	Extreme poverty	Unemployed	Illiterate	Indigenous american	Inactives	No	Yes	Yes	Yes	No	Yes	Yes	Yes	No	Non smoker	3	Non smoker
312	Males	Married	>50	Working class	Employed	High school	Mixed	Low	Yes	Yes	Yes	Yes	No	Yes	Yes	Yes	Yes	Former smoker	4	.
313	Males	Single	<30	Working class	Unemployed	High school	Indigenous american	Moderate	No	No	No	No	No	Yes	No	No	No	Non smoker	1	Non smoker
314	Females	Married	<30	Extreme poverty	Unemployed	Primary school	Mixed	Very high	No	No	No	No	No	No	Yes	Yes	Yes	Non smoker	2	Non smoker
315	Males	Married	30-49	Middle class	Employed	High school	White-hispanic	Very low	Yes	Yes	Yes	Yes	No	Yes	Yes	Yes	Yes	Non smoker	4	Non smoker
316	Females	Single	30-49	Working class	Unemployed	High school	Afro-venezuelan	Inactives	No	No	No	No	No	No	Yes	Yes	Yes	Non smoker	2	Non smoker
317	Females	Single	<30	Middle High class	Unemployed	High school	Mixed	Very low	No	No	No	Yes	No	No	No	No	No	Non smoker	1	Non smoker
318	Males	Married	>50	Higher class	Employed	Higher school	Mixed	Inactives	No	No	No	No	No	No	No	Yes	Yes	Current smoker	1	<3
319	Females	Single	30-49	Middle High class	Employed	Higher school	Afro-venezuelan	Inactives	No	No	No	No	No	No	Yes	Yes	Yes	Non smoker	2	Non smoker
320	Males	Single	>50	Working class	Employed	High school	White-hispanic	.	No	No	No	No	No	No	No	Yes	Yes	Non smoker	1	Non smoker
321	Males	Married	30-49	Middle class	Employed	Higher school	Mixed	Inactives	Yes	No	No	No	No	No	Yes	Yes	No	Non smoker	1	Non smoker
322	Females	Single	30-49	Middle class	Employed	Higher school	Mixed	Inactives	No	Yes	No	Yes	No	Yes	No	Yes	No	Non smoker	2	Non smoker
323	Females	Single	>50	Working class	Employed	High school	Mixed	Inactives	Yes	Yes	Yes	Yes	Yes	Yes	No	Yes	Yes	Current smoker	4	<3
324	Females	Single	30-49	Middle class	Employed	Higher school	Mixed	Inactives	No	No	No	Yes	No	No	No	Yes	Yes	Non smoker	2	Non smoker
325	Females	Single	30-49	Extreme poverty	Unemployed	Primary school	Mixed	Inactives	No	Yes	Yes	Yes	Yes	Yes	Yes	Yes	Yes	Current smoker	5	3-9 c/day
326	Females	Married	30-49	Middle class	Employed	Higher school	Mixed	Inactives	Yes	No	No	No	No	Yes	No	Yes	Yes	Current smoker	2	<3
327	Males	Others	<30	Working class	Employed	Primary school	Mixed	Low	No	No	No	Yes	Yes	No	No	No	No	Former smoker	2	.
328	Females	Single	<30	Working class	Employed	Primary school	Mixed	Moderate	Yes	No	No	Yes	No	No	No	No	No	Non smoker	1	Non smoker
329	Males	Married	>50	Working class	Unemployed	High school	Mixed	Inactives	No	Yes	Yes	No	Yes	No	Yes	Yes	Yes	Former smoker	3	.
330	Males	Married	30-49	Higher class	Employed	Higher school	White-hispanic	Low	Yes	No	No	Yes	No	No	No	Yes	No	Non smoker	1	Non smoker
331	Females	Married	30-49	Middle High class	Employed	Higher school	Mixed	Inactives	No	No	No	No	No	No	Yes	Yes	Yes	Non smoker	2	Non smoker
332	Females	Married	30-49	Middle High class	Employed	Higher school	White-hispanic	Moderate	No	Yes	No	Yes	No	Yes	No	Yes	No	Non smoker	2	Non smoker
333	Males	Married	30-49	Working class	Employed	Higher school	Mixed	Inactives	Yes	No	No	No	No	No	No	Yes	Yes	Non smoker	1	Non smoker
334	Males	Others	30-49	Middle class	Employed	Higher school	Mixed	Inactives	No	Yes	Yes	No	No	Yes	Yes	Yes	Yes	Non smoker	3	Non smoker
335	Males	Single	<30	Working class	Employed	High school	Mixed	Moderate	Yes	No	No	Yes	No	No	No	Yes	Yes	Current smoker	2	3-9 c/day
336	Females	Single	30-49	Extreme poverty	Unemployed	Primary school	Mixed	Low	No	Yes	Yes	Yes	Yes	No	No	Yes	Yes	Current smoker	3	10 or more c/day
337	Females	Single	30-49	Working class	Unemployed	Higher school	Mixed	Very low	No	No	No	No	No	No	Yes	Yes	Yes	Former smoker	2	.
338	Females	Married	30-49	Working class	Unemployed	High school	Mixed	Inactives	No	No	No	Yes	No	No	No	Yes	Yes	Non smoker	2	Non smoker
339	Females	Married	>50	Working class	Unemployed	Primary school	White-hispanic	Inactives	No	Yes	Yes	No	Yes	Yes	Yes	Yes	Yes	Non smoker	4	Non smoker
340	Females	Married	>50	Working class	Unemployed	Primary school	Mixed	Inactives	No	Yes	Yes	Yes	Yes	No	Yes	Yes	Yes	Non smoker	4	Non smoker
341	Males	Married	>50	Working class	Unemployed	High school	Mixed	Inactives	No	No	No	No	No	No	Yes	Yes	No	Current smoker	1	3-9 c/day
342	Females	Married	30-49	Middle class	Employed	High school	Mixed	Inactives	No	No	No	No	No	No	No	Yes	No	Non smoker	0	Non smoker
343	Females	Married	30-49	Working class	Unemployed	Primary school	Mixed	Inactives	No	Yes	Yes	Yes	No	No	Yes	Yes	Yes	Non smoker	3	Non smoker
344	Males	Married	>50	Working class	Unemployed	High school	Mixed	Inactives	No	Yes	Yes	No	Yes	No	Yes	Yes	Yes	Non smoker	3	Non smoker
345	Females	Married	<30	Working class	Employed	High school	Mixed	Moderate	Yes	No	No	No	No	No	No	Yes	Yes	Current smoker	1	10 or more c/day
346	Females	Married	30-49	Middle High class	Unemployed	Higher school	White-hispanic	Low	No	Yes	Yes	Yes	Yes	No	No	Yes	Yes	Non smoker	3	Non smoker
347	Females	Others	30-49	Working class	Unemployed	High school	Mixed	Inactives	No	No	No	Yes	No	No	No	Yes	No	Non smoker	1	Non smoker
348	Females	Others	30-49	Extreme poverty	Unemployed	Primary school	Mixed	Inactives	No	No	No	Yes	No	No	No	Yes	Yes	Non smoker	2	Non smoker
349	Females	Single	30-49	Working class	Unemployed	Primary school	Mixed	Inactives	No	No	No	No	No	Yes	No	Yes	Yes	Non smoker	2	Non smoker
350	Females	Others	30-49	Middle High class	Employed	Higher school	White-hispanic	Inactives	No	Yes	Yes	Yes	Yes	Yes	Yes	Yes	Yes	Non smoker	5	Non smoker
351	Females	Married	30-49	Middle class	Employed	Higher school	Mixed	Inactives	No	No	No	No	No	No	No	Yes	No	Non smoker	0	Non smoker
352	Females	Married	>50	Working class	Unemployed	Primary school	Mixed	Inactives	Yes	Yes	Yes	Yes	No	Yes	Yes	Yes	Yes	Non smoker	4	Non smoker
353	Females	Single	>50	Middle class	Employed	Higher school	Mixed	Inactives	No	No	No	No	No	No	No	No	No	Non smoker	0	Non smoker
354	Males	Married	>50	Middle class	Employed	High school	Mixed	Inactives	Yes	Yes	No	No	No	Yes	Yes	Yes	No	Non smoker	2	Non smoker
355	Females	Married	<30	Middle High class	Employed	Higher school	Mixed	Inactives	No	Yes	Yes	Yes	Yes	No	No	Yes	Yes	Non smoker	3	Non smoker
356	Males	Single	30-49	Middle High class	Employed	High school	Mixed	Inactives	Yes	Yes	Yes	No	No	Yes	Yes	Yes	Yes	Non smoker	3	Non smoker
357	Females	Single	<30	Middle class	Employed	Higher school	Mixed	Inactives	No	No	No	Yes	No	No	No	Yes	Yes	Non smoker	2	Non smoker
358	Males	Others	30-49	Working class	Employed	High school	Mixed	Inactives	Yes	Yes	Yes	Yes	Yes	Yes	Yes	Yes	Yes	Non smoker	5	Non smoker
359	Males	Single	<30	Working class	Employed	High school	Mixed	Inactives	No	No	No	No	No	No	No	Yes	Yes	Non smoker	1	Non smoker
360	Females	Married	30-49	Middle class	Unemployed	Higher school	White-hispanic	Inactives	No	No	No	No	No	No	No	Yes	Yes	Former smoker	1	.
361	Females	Single	<30	Middle class	Unemployed	High school	White-hispanic	Low	Yes	No	No	Yes	No	No	No	Yes	No	Non smoker	1	Non smoker
362	Males	Single	<30	Middle class	Employed	Higher school	Mixed	Low	No	No	No	No	Yes	No	No	No	No	Non smoker	1	Non smoker
363	Females	Single	30-49	Middle class	Employed	High school	Mixed	Inactives	No	Yes	Yes	No	No	Yes	Yes	Yes	Yes	Non smoker	3	Non smoker
364	Females	Others	>50	Working class	Employed	Primary school	Mixed	Very low	No	Yes	Yes	Yes	No	Yes	Yes	Yes	Yes	Non smoker	4	Non smoker
365	Females	Others	30-49	Extreme poverty	Unemployed	Primary school	Mixed	Inactives	No	No	No	No	No	Yes	No	Yes	Yes	Current smoker	2	10 or more c/day
366	Females	Single	<30	Middle class	Unemployed	High school	Mixed	Very high	No	No	No	No	No	No	No	No	No	Non smoker	0	Non smoker
367	Females	Others	30-49	Working class	Unemployed	Primary school	Indigenous american	Inactives	No	Yes	Yes	Yes	No	Yes	No	Yes	Yes	Non smoker	3	Non smoker
368	Females	Single	>50	Working class	Unemployed	Primary school	Mixed	Inactives	No	Yes	Yes	Yes	Yes	Yes	Yes	Yes	Yes	Former smoker	5	.
369	Males	Married	>50	Middle class	Employed	Primary school	Mixed	Inactives	Yes	Yes	Yes	No	Yes	No	Yes	Yes	Yes	Former smoker	3	.
370	Females	Single	30-49	Middle class	Employed	High school	Mixed	Inactives	No	No	No	No	No	No	No	No	No	Non smoker	0	Non smoker
371	Males	Married	>50	Middle class	Employed	High school	Mixed	Very high	Yes	Yes	Yes	No	No	Yes	Yes	Yes	Yes	Former smoker	3	.
372	Females	Others	30-49	Working class	Employed	Higher school	Mixed	Inactives	No	No	No	No	No	No	No	No	No	Non smoker	0	Non smoker
373	Males	Married	>50	Working class	Employed	Primary school	Mixed	Inactives	Yes	Yes	Yes	No	Yes	Yes	Yes	Yes	Yes	Former smoker	4	.
374	Males	Married	30-49	Middle class	Employed	Higher school	Mixed	Inactives	Yes	Yes	Yes	No	Yes	Yes	No	Yes	Yes	Non smoker	3	Non smoker
375	Females	Married	30-49	Middle High class	Employed	High school	White-hispanic	Inactives	No	No	No	No	No	No	No	Yes	No	Non smoker	0	Non smoker
376	Males	Married	<30	Middle class	Employed	Higher school	Mixed	Very low	Yes	Yes	Yes	Yes	Yes	Yes	Yes	Yes	Yes	Current smoker	5	3-9 c/day
377	Females	Single	<30	Middle High class	Employed	Higher school	White-hispanic	High	No	Yes	Yes	Yes	No	Yes	No	Yes	Yes	Non smoker	3	Non smoker
378	Males	Married	30-49	Working class	Employed	Primary school	Mixed	Moderate	Yes	Yes	Yes	Yes	No	Yes	Yes	Yes	Yes	Non smoker	4	Non smoker
379	Females	Others	>50	Working class	Unemployed	Primary school	Mixed	Inactives	No	Yes	Yes	No	No	Yes	Yes	Yes	Yes	Non smoker	3	Non smoker
380	Males	Single	30-49	Working class	Employed	Primary school	Mixed	Inactives	Yes	Yes	Yes	Yes	Yes	Yes	No	Yes	Yes	Current smoker	4	<3
381	Females	Single	<30	Extreme poverty	Employed	Illiterate	Indigenous american	Inactives	No	No	No	No	No	No	No	No	No	Non smoker	0	Non smoker
382	Females	Single	>50	Middle High class	Employed	Higher school	Mixed	High	Yes	Yes	Yes	Yes	Yes	Yes	Yes	Yes	Yes	Non smoker	5	Non smoker
383	Females	Single	>50	Working class	Employed	Primary school	Mixed	Inactives	Yes	No	No	No	No	No	No	Yes	Yes	Non smoker	1	Non smoker
384	Females	Married	30-49	Working class	Unemployed	Higher school	Mixed	Moderate	Yes	No	No	No	No	No	No	Yes	No	Non smoker	0	Non smoker
385	Females	Single	>50	Extreme poverty	Unemployed	Primary school	Mixed	Inactives	No	Yes	Yes	Yes	Yes	No	No	Yes	Yes	Current smoker	3	10 or more c/day
386	Males	Single	<30	Middle class	Unemployed	High school	White-hispanic	Low	Yes	Yes	Yes	No	No	Yes	Yes	Yes	Yes	Current smoker	3	10 or more c/day
387	Females	Married	30-49	Middle class	Employed	Higher school	Mixed	Inactives	No	Yes	Yes	Yes	Yes	Yes	Yes	Yes	Yes	Non smoker	5	Non smoker
388	Females	Married	30-49	Middle class	Employed	High school	Mixed	Inactives	No	Yes	Yes	Yes	Yes	No	No	Yes	Yes	Non smoker	3	Non smoker
389	Females	Married	>50	Middle class	Unemployed	High school	White-hispanic	Moderate	Yes	No	No	No	No	No	No	Yes	No	Current smoker	0	3-9 c/day
390	Females	Single	30-49	Middle class	Employed	High school	Mixed	High	No	No	No	No	No	No	No	Yes	No	Non smoker	0	Non smoker
391	Males	Single	<30	Extreme poverty	Unemployed	High school	Indigenous american	Inactives	Yes	No	No	No	No	No	No	No	No	Non smoker	0	Non smoker
392	Males	Others	30-49	Working class	Employed	Primary school	Mixed	Inactives	No	Yes	Yes	Yes	Yes	Yes	Yes	Yes	Yes	Non smoker	5	Non smoker
393	Females	Single	<30	Extreme poverty	Employed	High school	Indigenous american	Inactives	No	No	No	Yes	No	No	No	Yes	No	Non smoker	1	Non smoker
394	Females	Single	<30	Extreme poverty	Employed	High school	Indigenous american	Inactives	No	No	No	No	No	No	No	No	No	Non smoker	0	Non smoker
395	Females	Single	30-49	Middle High class	Employed	High school	Mixed	Very low	Yes	Yes	Yes	Yes	Yes	No	Yes	Yes	No	Non smoker	3	Non smoker
396	Males	Married	>50	Middle High class	Employed	Primary school	Mixed	Inactives	Yes	No	No	No	No	No	No	Yes	No	Non smoker	0	Non smoker
397	Females	Married	30-49	Middle class	Employed	High school	Mixed	High	No	Yes	Yes	Yes	No	Yes	No	Yes	Yes	Non smoker	3	Non smoker
398	Males	Married	>50	Middle class	Unemployed	High school	Mixed	Inactives	Yes	No	No	No	No	No	Yes	Yes	No	Former smoker	1	.
399	Females	Married	30-49	Middle High class	Employed	Higher school	Mixed	Very low	No	No	No	No	No	No	Yes	Yes	Yes	Former smoker	2	.
400	Males	Married	<30	Middle class	Employed	High school	Mixed	Inactives	No	No	No	No	No	No	No	Yes	Yes	Former smoker	1	.
401	Males	Married	30-49	Middle class	Employed	Higher school	Mixed	Moderate	Yes	No	No	Yes	No	No	No	Yes	Yes	Former smoker	2	.
402	Males	Single	<30	Middle High class	Unemployed	Higher school	Mixed	Very high	Yes	No	No	Yes	Yes	No	No	No	No	Former smoker	2	.
403	Females	Others	<30	Working class	Unemployed	Primary school	Mixed	Inactives	No	No	No	Yes	No	No	No	Yes	No	Non smoker	1	Non smoker
404	Males	Single	>50	Working class	Employed	Primary school	Mixed	Moderate	No	Yes	Yes	Yes	No	Yes	Yes	Yes	Yes	Non smoker	4	Non smoker
405	Males	Single	30-49	Working class	Unemployed	High school	Indigenous american	Inactives	Yes	No	No	No	No	Yes	No	No	No	Non smoker	1	Non smoker
406	Males	Single	<30	Middle class	Unemployed	High school	White-hispanic	Inactives	No	No	No	Yes	No	Yes	No	No	No	Non smoker	2	Non smoker
407	Males	Married	<30	Middle High class	Unemployed	High school	Mixed	Very low	No	Yes	Yes	Yes	No	Yes	Yes	Yes	Yes	Non smoker	4	Non smoker
408	Females	Single	30-49	Working class	Employed	Higher school	Mixed	Inactives	No	No	No	Yes	No	No	No	Yes	Yes	Non smoker	2	Non smoker
409	Females	Single	<30	Middle High class	Unemployed	High school	Mixed	Inactives	No	No	No	No	No	Yes	No	No	No	Non smoker	1	Non smoker
410	Females	Single	30-49	Middle class	Employed	High school	Mixed	Inactives	Yes	Yes	Yes	Yes	Yes	Yes	Yes	Yes	No	Former smoker	4	.
411	Females	Married	>50	Working class	Unemployed	Primary school	Mixed	Inactives	No	Yes	Yes	No	Yes	No	Yes	Yes	Yes	Current smoker	3	<3
412	Males	Single	30-49	Working class	Employed	Higher school	Mixed	Inactives	No	Yes	Yes	No	Yes	No	Yes	Yes	Yes	Current smoker	3	10 or more c/day
413	Males	Others	<30	Middle class	Employed	High school	Mixed	Very low	No	Yes	Yes	No	No	Yes	Yes	Yes	Yes	Non smoker	3	Non smoker
414	Females	Single	30-49	Middle class	Employed	Primary school	Mixed	Inactives	No	No	No	Yes	No	No	No	No	No	Non smoker	1	Non smoker
415	Males	Single	<30	Middle High class	Unemployed	High school	Mixed	Moderate	Yes	No	No	Yes	No	Yes	No	No	No	Current smoker	2	3-9 c/day
416	Females	Single	>50	Middle class	Unemployed	Primary school	White-hispanic	Inactives	No	Yes	Yes	Yes	Yes	Yes	Yes	Yes	Yes	Former smoker	5	.
417	Females	Married	>50	Middle High class	Employed	Higher school	Mixed	Inactives	No	Yes	Yes	Yes	No	Yes	Yes	Yes	Yes	Non smoker	4	Non smoker
418	Males	Married	30-49	Middle High class	Employed	Higher school	White-hispanic	Inactives	Yes	Yes	Yes	Yes	No	Yes	No	Yes	Yes	Non smoker	3	Non smoker
419	Males	Married	>50	Middle High class	Employed	Higher school	Mixed	Inactives	Yes	No	No	No	No	No	Yes	Yes	No	Former smoker	1	.
420	Females	Married	30-49	Middle class	Unemployed	High school	Mixed	Inactives	Yes	No	No	No	No	No	No	Yes	No	Non smoker	0	Non smoker
421	Females	Others	30-49	Middle class	Unemployed	High school	Mixed	Inactives	No	Yes	Yes	Yes	Yes	Yes	No	Yes	Yes	Non smoker	4	Non smoker
422	Males	Married	30-49	Middle class	Employed	Higher school	Mixed	Inactives	Yes	Yes	Yes	No	Yes	Yes	Yes	No	No	Non smoker	3	Non smoker
423	Females	Single	<30	Middle class	Unemployed	High school	Mixed	Very high	No	No	No	Yes	No	No	No	Yes	No	Non smoker	1	Non smoker
424	Males	Married	<30	Middle class	Employed	High school	Mixed	Inactives	Yes	Yes	Yes	Yes	No	No	Yes	Yes	Yes	Non smoker	3	Non smoker
425	Males	Others	>50	Working class	Employed	Primary school	Mixed	Inactives	Yes	Yes	Yes	Yes	Yes	No	Yes	Yes	No	Former smoker	3	.
426	Males	Others	>50	Middle High class	Unemployed	Higher school	Mixed	Inactives	No	Yes	No	No	No	Yes	Yes	Yes	No	Former smoker	2	.
427	Females	Single	<30	Higher class	Unemployed	High school	White-hispanic	Inactives	Yes	No	No	No	No	No	No	No	No	Current smoker	0	10 or more c/day
428	Females	Married	<30	Working class	Unemployed	High school	Mixed	Inactives	No	No	No	Yes	No	No	No	Yes	No	Non smoker	1	Non smoker
429	Females	Single	30-49	Middle class	Employed	Higher school	White-hispanic	Inactives	No	No	No	No	No	No	No	Yes	Yes	Non smoker	1	Non smoker
430	Females	Single	30-49	Working class	Unemployed	High school	Mixed	Moderate	No	Yes	Yes	Yes	Yes	No	No	Yes	Yes	Former smoker	3	.
431	Males	Married	>50	Middle class	Employed	High school	White-hispanic	Very high	No	No	No	No	No	No	No	Yes	No	Former smoker	0	.
432	Males	Married	>50	Middle class	Unemployed	High school	Mixed	Inactives	Yes	Yes	Yes	Yes	No	No	Yes	Yes	Yes	Former smoker	3	.
433	Females	Married	30-49	Middle class	Employed	Higher school	Mixed	Inactives	Yes	No	No	Yes	No	No	No	Yes	No	Non smoker	1	Non smoker
434	Females	Married	>50	Middle class	Employed	High school	Mixed	Inactives	No	Yes	Yes	No	No	Yes	Yes	Yes	Yes	Non smoker	3	Non smoker
435	Females	Married	>50	Middle class	Unemployed	Primary school	Mixed	High	No	Yes	Yes	Yes	No	Yes	No	Yes	Yes	Former smoker	3	.
436	Females	Single	<30	Working class	Unemployed	Primary school	Mixed	Inactives	No	No	No	Yes	No	No	No	Yes	No	Non smoker	1	Non smoker
437	Females	Others	<30	Working class	Unemployed	High school	Mixed	Inactives	No	No	No	Yes	No	No	No	Yes	Yes	Non smoker	2	Non smoker
438	Males	Single	<30	Middle High class	Unemployed	High school	Mixed	High	No	No	No	No	No	No	No	No	No	Non smoker	0	Non smoker
439	Males	Single	30-49	Middle High class	Employed	Higher school	White-hispanic	Inactives	No	No	No	No	No	Yes	No	No	No	Non smoker	1	Non smoker
440	Males	Single	<30	Middle High class	Unemployed	High school	Mixed	Inactives	Yes	Yes	Yes	Yes	No	Yes	No	Yes	Yes	Non smoker	3	Non smoker
441	Females	Single	30-49	Middle class	Unemployed	High school	Mixed	Inactives	No	No	No	No	No	No	Yes	Yes	Yes	Non smoker	2	Non smoker
442	Males	Single	<30	Middle class	Unemployed	High school	Mixed	Very high	Yes	No	No	No	No	Yes	Yes	No	No	Non smoker	2	Non smoker
443	Females	Married	>50	Working class	Unemployed	Primary school	Mixed	High	Yes	Yes	Yes	Yes	Yes	Yes	No	Yes	Yes	Current smoker	4	10 or more c/day
444	Males	Single	30-49	Working class	Employed	Primary school	Afro-venezuelan	Inactives	Yes	Yes	Yes	Yes	Yes	Yes	Yes	Yes	Yes	Non smoker	5	Non smoker
445	Males	Married	>50	Working class	Unemployed	High school	Mixed	Very high	No	Yes	Yes	Yes	Yes	Yes	Yes	Yes	Yes	Former smoker	5	.
446	Females	Single	<30	Working class	Employed	High school	White-hispanic	Very high	No	No	No	Yes	No	Yes	No	No	No	Non smoker	2	Non smoker
448	Females	Married	30-49	Middle High class	Employed	High school	Mixed	Inactives	Yes	Yes	Yes	No	No	Yes	Yes	Yes	Yes	Non smoker	3	Non smoker
449	Females	Single	30-49	Middle High class	Unemployed	Higher school	Mixed	Inactives	Yes	No	No	No	No	No	No	Yes	No	Non smoker	0	Non smoker
450	Females	Single	<30	Extreme poverty	Employed	Primary school	Mixed	Inactives	Yes	No	No	No	No	No	No	Yes	No	Former smoker	0	.
451	Females	Single	<30	Middle High class	Unemployed	High school	Mixed	Inactives	Yes	No	No	No	No	No	No	No	No	Non smoker	0	Non smoker
452	Females	Single	<30	Middle High class	Unemployed	High school	Mixed	Inactives	No	No	No	Yes	No	No	No	No	No	Non smoker	1	Non smoker
453	Males	Single	<30	Extreme poverty	Employed	High school	Indigenous american	Very high	No	No	No	No	No	No	No	No	No	Non smoker	0	Non smoker
454	Females	Single	30-49	Middle class	Employed	Higher school	White-hispanic	Moderate	No	No	No	No	No	No	No	Yes	No	Former smoker	0	.
455	Females	Others	<30	Middle class	Employed	Higher school	Mixed	Moderate	No	No	No	Yes	No	No	No	Yes	No	Non smoker	1	Non smoker
456	Females	Single	<30	Middle High class	Unemployed	High school	Mixed	Low	Yes	Yes	Yes	Yes	Yes	No	Yes	Yes	No	Non smoker	3	Non smoker
457	Males	Others	>50	Middle High class	Employed	High school	Mixed	.	Yes	Yes	Yes	Yes	Yes	Yes	Yes	Yes	Yes	Former smoker	5	.
458	Males	Others	30-49	Middle High class	Unemployed	Higher school	Mixed	Inactives	Yes	Yes	Yes	Yes	Yes	Yes	Yes	Yes	No	Non smoker	4	Non smoker
459	Males	Married	>50	Middle High class	Employed	Higher school	Mixed	High	No	Yes	Yes	No	No	Yes	Yes	Yes	Yes	Non smoker	3	Non smoker
460	Females	Single	<30	Higher class	Unemployed	High school	Mixed	Inactives	No	No	No	Yes	No	No	No	No	No	Non smoker	1	Non smoker
461	Females	Single	<30	Middle High class	Unemployed	High school	White-hispanic	Inactives	No	No	No	No	No	No	No	Yes	No	Non smoker	0	Non smoker
462	Males	Others	30-49	Working class	Employed	High school	Mixed	Inactives	Yes	No	No	Yes	No	No	No	Yes	Yes	Non smoker	2	Non smoker
463	Females	Others	>50	Middle High class	Unemployed	Higher school	Mixed	High	No	Yes	Yes	Yes	Yes	Yes	Yes	Yes	No	Non smoker	4	Non smoker
464	Females	Others	>50	Middle High class	Unemployed	Higher school	Mixed	Inactives	Yes	Yes	No	Yes	No	Yes	No	Yes	No	Former smoker	2	.
466	Females	Married	>50	Middle High class	Unemployed	Higher school	Mixed	Inactives	No	No	No	No	No	Yes	No	Yes	No	Non smoker	1	Non smoker
467	Females	Single	30-49	Working class	Employed	High school	Mixed	Inactives	No	Yes	Yes	Yes	Yes	Yes	No	No	No	Former smoker	3	.
468	Females	Single	<30	Middle High class	Employed	Higher school	Mixed	Inactives	No	No	No	Yes	No	No	No	No	No	Non smoker	1	Non smoker
469	Females	Married	30-49	Middle High class	Employed	Higher school	Mixed	Inactives	No	Yes	Yes	Yes	No	Yes	No	Yes	Yes	Non smoker	3	Non smoker
470	Males	Married	30-49	Middle High class	Employed	Higher school	White-hispanic	Low	Yes	Yes	Yes	Yes	Yes	No	Yes	Yes	Yes	Former smoker	4	.
471	Males	Single	<30	Middle class	Employed	Higher school	White-hispanic	Inactives	No	No	No	No	No	No	No	No	No	Non smoker	0	Non smoker
472	Males	Married	30-49	Extreme poverty	Employed	High school	Mixed	Inactives	Yes	No	No	Yes	No	No	No	Yes	Yes	Non smoker	2	Non smoker
473	Females	Single	30-49	Middle High class	Unemployed	Higher school	Mixed	Inactives	Yes	No	No	Yes	No	No	No	Yes	No	Non smoker	1	Non smoker
474	Females	Single	<30	Working class	Employed	Higher school	Mixed	High	No	No	No	Yes	No	No	No	Yes	Yes	Non smoker	2	Non smoker
475	Males	Single	>50	Middle class	Employed	High school	Mixed	Inactives	Yes	Yes	Yes	Yes	Yes	Yes	Yes	Yes	Yes	Non smoker	5	Non smoker
476	Males	Married	>50	Middle class	Employed	Higher school	White-hispanic	Very low	Yes	Yes	Yes	Yes	No	Yes	No	Yes	Yes	Current smoker	3	<3
477	Females	Married	30-49	Middle High class	Employed	Higher school	White-hispanic	Inactives	No	No	No	No	No	Yes	No	Yes	Yes	Non smoker	2	Non smoker
478	Females	Single	>50	Middle class	Unemployed	Higher school	White-hispanic	Inactives	No	Yes	Yes	Yes	Yes	Yes	Yes	Yes	Yes	Non smoker	5	Non smoker
479	Males	Single	<30	Middle class	Employed	Higher school	Mixed	Very high	No	No	No	No	No	No	No	No	No	Non smoker	0	Non smoker
480	Females	Married	30-49	Working class	Employed	Primary school	Mixed	Inactives	No	No	No	No	No	No	Yes	Yes	Yes	Non smoker	2	Non smoker
481	Females	Others	>50	Extreme poverty	Unemployed	Primary school	Mixed	Inactives	No	Yes	No	Yes	No	No	Yes	Yes	No	Non smoker	2	Non smoker
482	Males	Married	30-49	Working class	Unemployed	High school	Indigenous american	Inactives	No	No	No	No	No	No	No	Yes	Yes	Non smoker	1	Non smoker
483	Females	Married	>50	Middle class	Employed	Higher school	White-hispanic	High	No	Yes	Yes	No	Yes	Yes	Yes	Yes	Yes	Former smoker	4	.
484	Females	Married	30-49	Working class	Employed	High school	Indigenous american	Inactives	Yes	No	No	Yes	No	No	No	Yes	Yes	Non smoker	2	Non smoker
485	Females	Married	30-49	Middle High class	Employed	Higher school	White-hispanic	Inactives	No	No	No	Yes	No	No	No	Yes	Yes	Non smoker	2	Non smoker
486	Females	Married	<30	Middle High class	Unemployed	High school	Mixed	Inactives	No	No	No	Yes	No	No	No	No	No	Non smoker	1	Non smoker
487	Females	Married	<30	Middle class	Employed	High school	Mixed	Inactives	No	No	No	Yes	No	No	No	Yes	No	Non smoker	1	Non smoker
488	Females	Married	30-49	Working class	Unemployed	High school	Mixed	Inactives	No	No	No	Yes	No	No	No	Yes	Yes	Non smoker	2	Non smoker
489	Males	Single	<30	Middle class	Employed	Higher school	Mixed	Very low	Yes	Yes	Yes	Yes	Yes	No	No	Yes	Yes	Current smoker	3	10 or more c/day
490	Females	Single	<30	Working class	Employed	High school	Mixed	Inactives	Yes	Yes	Yes	Yes	No	Yes	Yes	Yes	Yes	Non smoker	4	Non smoker
491	Females	Single	30-49	Working class	Employed	Primary school	Mixed	Very high	Yes	Yes	Yes	Yes	Yes	Yes	Yes	Yes	Yes	Non smoker	5	Non smoker
492	Females	Single	<30	Working class	Employed	Higher school	Mixed	Inactives	No	No	No	No	No	No	No	Yes	No	Non smoker	0	Non smoker
493	Males	Others	<30	Working class	Employed	Higher school	Mixed	Very high	Yes	No	No	No	No	No	No	No	No	Non smoker	0	Non smoker
494	Males	Married	>50	Working class	Employed	High school	Mixed	Inactives	No	Yes	Yes	Yes	No	Yes	No	Yes	Yes	Non smoker	3	Non smoker
495	Males	Single	<30	Middle class	Employed	High school	Mixed	Very high	Yes	No	No	No	No	No	No	No	No	Non smoker	0	Non smoker
496	Females	Single	<30	Middle class	Unemployed	Higher school	Mixed	Very low	No	No	No	Yes	No	No	No	No	No	Non smoker	1	Non smoker
497	Females	Married	>50	Working class	Unemployed	Primary school	Mixed	Inactives	No	Yes	Yes	Yes	No	Yes	Yes	Yes	Yes	Non smoker	4	Non smoker
498	Males	Married	<30	Middle class	Employed	Higher school	Mixed	Inactives	No	No	No	No	No	No	No	Yes	No	Former smoker	0	.
499	Females	Married	<30	Working class	Unemployed	Primary school	Mixed	Inactives	No	No	No	Yes	No	No	No	Yes	No	Non smoker	1	Non smoker
500	Females	Single	<30	Middle class	Unemployed	High school	Mixed	Inactives	No	No	No	Yes	Yes	No	No	No	No	Non smoker	2	Non smoker
501	Males	Others	30-49	Working class	Employed	Primary school	Mixed	Inactives	No	Yes	Yes	Yes	No	Yes	Yes	Yes	Yes	Non smoker	4	Non smoker
502	Males	Married	>50	Middle class	Employed	Higher school	Mixed	Inactives	No	Yes	Yes	Yes	Yes	Yes	No	Yes	Yes	Current smoker	4	10 or more c/day
503	Females	Married	30-49	Middle High class	Employed	Higher school	White-hispanic	Inactives	No	Yes	Yes	Yes	No	Yes	Yes	Yes	Yes	Former smoker	4	.
504	Females	Married	30-49	Middle class	Unemployed	High school	Afro-venezuelan	High	No	Yes	No	Yes	No	Yes	No	Yes	No	Non smoker	2	Non smoker
505	Females	Single	30-49	Working class	Unemployed	High school	Mixed	Inactives	No	No	No	Yes	No	No	No	Yes	No	Non smoker	1	Non smoker
506	Males	Married	>50	Middle class	Employed	Higher school	Indigenous american	Moderate	No	No	No	No	No	Yes	No	Yes	Yes	Non smoker	2	Non smoker
507	Females	Married	30-49	Working class	Employed	High school	Mixed	Inactives	No	No	No	No	No	No	No	Yes	Yes	Former smoker	1	.
508	Females	Married	>50	Middle class	Employed	High school	Mixed	Inactives	No	No	No	Yes	No	No	No	Yes	Yes	Current smoker	2	3-9 c/day
509	Females	Married	>50	Middle class	Unemployed	Higher school	Mixed	Inactives	Yes	Yes	Yes	Yes	Yes	No	Yes	Yes	Yes	Former smoker	4	.
510	Males	Others	30-49	Working class	Employed	High school	Mixed	Very low	No	Yes	Yes	Yes	Yes	Yes	No	Yes	No	Non smoker	3	Non smoker
511	Males	Single	>50	Working class	Unemployed	Primary school	White-hispanic	High	No	Yes	No	No	No	Yes	Yes	Yes	No	Former smoker	2	.
512	Females	Married	30-49	Working class	Unemployed	High school	Mixed	Inactives	No	Yes	Yes	Yes	Yes	No	No	Yes	Yes	Former smoker	3	.
513	Females	Married	30-49	Working class	Unemployed	High school	White-hispanic	Very low	No	Yes	No	Yes	No	No	Yes	Yes	No	Non smoker	2	Non smoker
514	Males	Married	30-49	Middle High class	Employed	Higher school	White-hispanic	Low	No	No	No	Yes	No	Yes	No	No	No	Non smoker	2	Non smoker
515	Females	Others	<30	Working class	Unemployed	High school	Mixed	Inactives	No	No	No	Yes	No	No	No	Yes	Yes	Non smoker	2	Non smoker
516	Females	Single	<30	Middle High class	Unemployed	Higher school	Mixed	Inactives	No	No	No	Yes	No	No	No	No	No	Non smoker	1	Non smoker
517	Males	Married	>50	Middle class	Employed	Primary school	White-hispanic	Inactives	No	Yes	No	No	Yes	No	Yes	Yes	No	Non smoker	2	Non smoker
518	Males	Single	30-49	Working class	Employed	Higher school	Mixed	Inactives	Yes	No	No	No	No	No	No	No	No	Non smoker	0	Non smoker
519	Males	Single	>50	Middle class	Employed	Primary school	Mixed	Inactives	Yes	No	No	No	Yes	Yes	No	No	No	Former smoker	2	.
520	Males	Married	>50	Working class	Employed	Primary school	Afro-venezuelan	Inactives	Yes	Yes	Yes	Yes	Yes	Yes	Yes	No	No	Current smoker	4	3-9 c/day
521	Males	Single	<30	Middle class	Employed	Higher school	Mixed	Inactives	Yes	Yes	Yes	Yes	Yes	Yes	No	Yes	No	Current smoker	3	3-9 c/day
522	Males	Married	>50	Middle class	Employed	Higher school	Mixed	Inactives	Yes	Yes	Yes	Yes	No	Yes	Yes	Yes	No	Non smoker	3	Non smoker
523	Females	Single	<30	Middle High class	Unemployed	High school	Mixed	Inactives	No	No	No	Yes	No	No	No	Yes	No	Non smoker	1	Non smoker
524	Females	Single	>50	Working class	Employed	High school	Mixed	Very low	No	Yes	Yes	Yes	Yes	Yes	No	Yes	Yes	Former smoker	4	.
525	Males	Married	30-49	Working class	Employed	High school	Mixed	Inactives	Yes	Yes	Yes	Yes	Yes	Yes	Yes	Yes	Yes	Former smoker	5	.
526	Males	Married	30-49	Working class	Employed	Illiterate	Afro-venezuelan	Very low	No	No	No	No	No	Yes	No	No	No	Current smoker	1	<3
527	Females	Single	<30	Middle High class	Unemployed	High school	Mixed	Inactives	No	No	No	Yes	No	No	No	Yes	No	Non smoker	1	Non smoker
528	Females	Single	<30	Middle class	Unemployed	Higher school	Mixed	High	Yes	No	No	Yes	No	No	No	No	No	Non smoker	1	Non smoker
529	Females	Single	<30	Middle class	Unemployed	High school	Mixed	Very high	No	No	No	Yes	No	No	No	Yes	No	Non smoker	1	Non smoker
530	Females	Others	30-49	Working class	Unemployed	Higher school	Mixed	Inactives	Yes	No	No	No	No	No	No	No	No	Current smoker	0	3-9 c/day
531	Males	Married	30-49	Middle class	Employed	Higher school	Mixed	High	No	Yes	Yes	Yes	Yes	No	No	Yes	Yes	Non smoker	3	Non smoker
532	Females	Single	<30	Middle High class	Unemployed	High school	White-hispanic	Inactives	No	Yes	No	No	Yes	Yes	No	Yes	No	Non smoker	2	Non smoker
533	Males	Single	<30	Working class	Unemployed	Higher school	Mixed	Very high	No	No	No	No	No	No	No	Yes	No	Non smoker	0	Non smoker
534	Females	Single	<30	Middle class	Unemployed	High school	Mixed	Very high	No	No	No	Yes	No	No	Yes	No	No	Non smoker	2	Non smoker
535	Females	Married	<30	Middle High class	Unemployed	High school	Mixed	Inactives	Yes	No	No	No	No	No	No	Yes	No	Non smoker	0	Non smoker
536	Males	Others	>50	Working class	Unemployed	Primary school	Indigenous american	Inactives	Yes	No	No	No	No	Yes	No	Yes	Yes	Former smoker	2	.
537	Males	Married	30-49	Middle class	Employed	High school	Mixed	Low	No	No	No	No	No	Yes	Yes	No	No	Non smoker	2	Non smoker
538	Females	Single	<30	Middle High class	Unemployed	High school	Mixed	Inactives	Yes	No	No	No	No	No	No	No	No	Non smoker	0	Non smoker
539	Males	Others	<30	Working class	Employed	High school	Mixed	Very high	Yes	Yes	No	No	No	Yes	Yes	Yes	No	Non smoker	2	Non smoker
540	Males	Married	<30	Middle High class	Employed	High school	White-hispanic	Very low	No	No	No	No	No	No	No	No	No	Non smoker	0	Non smoker
541	Males	Single	30-49	Working class	Unemployed	Primary school	Mixed	Very high	No	No	No	No	No	No	No	No	No	Former smoker	0	.
542	Males	Single	<30	Middle class	Employed	High school	Mixed	Inactives	No	No	No	No	No	No	No	Yes	No	Non smoker	0	Non smoker
543	Females	Single	<30	Working class	Unemployed	Primary school	Mixed	Inactives	Yes	No	No	No	No	No	No	Yes	No	Non smoker	0	Non smoker
544	Females	Married	>50	Working class	Unemployed	Primary school	White-hispanic	Inactives	No	Yes	Yes	Yes	Yes	Yes	Yes	Yes	Yes	Former smoker	5	.
545	Males	Married	>50	Middle High class	Unemployed	Higher school	Mixed	High	Yes	Yes	Yes	Yes	Yes	No	Yes	Yes	No	Former smoker	3	.
546	Females	Single	<30	Working class	Employed	High school	Mixed	Inactives	No	No	No	Yes	No	No	No	No	No	Non smoker	1	Non smoker
547	Females	Single	<30	Working class	Employed	High school	Mixed	Inactives	Yes	No	No	No	No	No	No	No	No	Non smoker	0	Non smoker
548	Males	Single	30-49	Middle High class	Employed	High school	Mixed	Inactives	No	Yes	Yes	Yes	Yes	No	No	Yes	Yes	Non smoker	3	Non smoker
549	Females	Others	>50	Middle class	Unemployed	Primary school	White-hispanic	Low	No	Yes	Yes	Yes	Yes	Yes	Yes	Yes	No	Non smoker	4	Non smoker
550	Males	Single	<30	Middle High class	Employed	Higher school	White-hispanic	Inactives	No	Yes	Yes	Yes	No	Yes	No	Yes	Yes	Non smoker	3	Non smoker
551	Females	Married	30-49	Working class	Employed	High school	Mixed	Moderate	No	Yes	Yes	No	Yes	Yes	No	Yes	Yes	Non smoker	3	Non smoker
552	Females	Single	<30	Extreme poverty	Employed	Primary school	Indigenous american	Inactives	No	No	No	Yes	No	No	No	No	No	Non smoker	1	Non smoker
553	Males	Married	30-49	Middle class	Employed	High school	Mixed	Very high	Yes	Yes	Yes	Yes	Yes	Yes	Yes	Yes	Yes	Current smoker	5	<3
554	Males	Single	<30	Middle High class	Unemployed	High school	Mixed	Very low	No	No	No	No	No	No	Yes	Yes	Yes	Non smoker	2	Non smoker
555	Females	Single	<30	Working class	Employed	High school	Mixed	Inactives	No	No	No	Yes	No	No	No	Yes	Yes	Non smoker	2	Non smoker
556	Males	Others	>50	Working class	Employed	Higher school	White-hispanic	Inactives	Yes	No	No	No	No	No	No	Yes	No	Former smoker	0	.
557	Females	Single	30-49	Middle High class	Unemployed	Higher school	Mixed	Inactives	No	Yes	Yes	Yes	Yes	Yes	No	Yes	Yes	Current smoker	4	3-9 c/day
558	Males	Married	>50	Working class	Unemployed	High school	Mixed	High	No	Yes	Yes	Yes	Yes	Yes	Yes	Yes	Yes	Non smoker	5	Non smoker
559	Males	Married	<30	Working class	Employed	High school	Mixed	Very high	Yes	No	No	No	No	Yes	No	Yes	Yes	Non smoker	2	Non smoker
560	Females	Married	30-49	Middle class	Unemployed	High school	Mixed	High	No	No	No	No	No	No	Yes	Yes	Yes	Non smoker	2	Non smoker
561	Females	Others	>50	Working class	Unemployed	Primary school	Indigenous american	Inactives	No	No	No	Yes	No	Yes	No	No	No	Non smoker	2	Non smoker
562	Males	Married	30-49	Middle class	Unemployed	Higher school	Indigenous american	Very low	Yes	Yes	Yes	Yes	Yes	Yes	Yes	Yes	No	Non smoker	4	Non smoker
563	Females	Single	<30	Working class	Employed	High school	Mixed	Inactives	No	No	No	No	No	Yes	No	Yes	No	Non smoker	1	Non smoker
564	Males	Single	30-49	Middle class	Employed	High school	White-hispanic	Inactives	Yes	Yes	Yes	Yes	Yes	No	Yes	Yes	No	Current smoker	3	3-9 c/day
565	Females	Single	>50	Middle High class	Employed	Higher school	Mixed	Moderate	No	No	No	No	No	No	Yes	Yes	No	Former smoker	1	.
566	Females	Married	30-49	Middle High class	Employed	Higher school	White-hispanic	Very low	No	No	No	Yes	No	No	No	No	No	Non smoker	1	Non smoker
567	Males	Married	30-49	Working class	Employed	High school	Mixed	Inactives	No	No	No	Yes	No	No	No	No	No	Non smoker	1	Non smoker
568	Males	Married	>50	Working class	Employed	High school	Afro-venezuelan	Inactives	No	Yes	Yes	Yes	No	No	Yes	Yes	Yes	Non smoker	3	Non smoker
569	Females	Others	30-49	Middle class	Employed	Higher school	White-hispanic	Inactives	No	Yes	No	Yes	Yes	No	No	Yes	No	Non smoker	2	Non smoker
570	Males	Married	>50	Working class	Employed	High school	White-hispanic	Low	No	Yes	Yes	No	Yes	Yes	Yes	Yes	Yes	Non smoker	4	Non smoker
571	Females	Single	<30	Middle High class	Employed	High school	Mixed	Inactives	No	No	No	No	No	No	No	Yes	No	Non smoker	0	Non smoker
572	Females	Single	<30	Working class	Unemployed	Primary school	Mixed	Inactives	No	No	No	Yes	No	No	No	Yes	No	Non smoker	1	Non smoker
573	Males	Married	30-49	Middle High class	Employed	Higher school	White-hispanic	Inactives	No	Yes	Yes	Yes	Yes	Yes	Yes	Yes	Yes	Current smoker	5	10 or more c/day
574	Females	Single	<30	Middle High class	Unemployed	Higher school	Mixed	Inactives	No	No	No	No	No	No	No	No	No	Non smoker	0	Non smoker
575	Males	Married	>50	Working class	Employed	Primary school	White-hispanic	Very low	Yes	No	No	No	Yes	No	No	Yes	Yes	Current smoker	2	10 or more c/day
576	Males	Single	>50	Working class	Employed	Illiterate	Indigenous american	Inactives	No	No	No	No	No	No	Yes	No	No	Non smoker	1	Non smoker
577	Males	Single	<30	Middle class	Unemployed	High school	Mixed	Very high	Yes	No	No	Yes	No	No	Yes	No	No	Non smoker	2	Non smoker
578	Males	Single	<30	Middle class	Unemployed	High school	White-hispanic	Moderate	Yes	No	No	No	No	Yes	Yes	No	No	Non smoker	2	Non smoker
579	Females	Single	<30	Working class	Employed	Primary school	Indigenous american	Very low	No	No	No	Yes	No	No	No	Yes	No	Non smoker	1	Non smoker
580	Males	Married	30-49	Middle High class	Employed	Higher school	Mixed	Very high	No	No	No	No	No	No	No	Yes	No	Former smoker	0	.
581	Females	Single	<30	Extreme poverty	Unemployed	High school	Indigenous american	Inactives	No	Yes	No	Yes	Yes	No	No	Yes	No	Non smoker	2	Non smoker
582	Males	Married	30-49	Working class	Unemployed	High school	White-hispanic	Low	No	No	No	No	No	Yes	No	Yes	Yes	Non smoker	2	Non smoker
583	Males	Single	<30	Middle class	Unemployed	High school	Mixed	Moderate	No	Yes	Yes	Yes	Yes	Yes	Yes	Yes	No	Non smoker	4	Non smoker
584	Males	Married	>50	Working class	Employed	High school	Mixed	Inactives	Yes	Yes	Yes	Yes	Yes	Yes	Yes	Yes	Yes	Current smoker	5	3-9 c/day
585	Females	Single	30-49	Middle class	Employed	High school	Mixed	Inactives	No	Yes	Yes	Yes	Yes	No	No	Yes	Yes	Current smoker	3	3-9 c/day
586	Males	Married	<30	Middle class	Employed	High school	Mixed	Inactives	No	No	No	No	No	Yes	No	No	No	Current smoker	1	<3
587	Females	Single	>50	Middle class	Employed	Higher school	White-hispanic	Inactives	No	Yes	Yes	Yes	Yes	Yes	No	Yes	Yes	Former smoker	4	.
588	Females	Others	>50	Working class	Unemployed	High school	Mixed	Inactives	Yes	Yes	Yes	No	No	Yes	Yes	Yes	Yes	Non smoker	3	Non smoker
589	Females	Others	>50	Extreme poverty	Employed	High school	Mixed	Inactives	No	Yes	Yes	Yes	No	Yes	No	Yes	Yes	Former smoker	3	.
590	Males	Married	>50	Working class	Unemployed	High school	Mixed	Inactives	No	Yes	No	Yes	No	Yes	No	Yes	No	Former smoker	2	.
591	Females	Others	30-49	Middle class	Unemployed	High school	Mixed	Inactives	No	No	No	Yes	No	No	No	Yes	Yes	Non smoker	2	Non smoker
592	Males	Married	>50	Extreme poverty	Unemployed	Primary school	Mixed	Very low	Yes	Yes	No	No	No	Yes	Yes	Yes	No	Current smoker	2	3-9 c/day
593	Females	Single	30-49	Working class	Employed	Higher school	Mixed	Inactives	Yes	No	No	Yes	No	No	No	Yes	No	Non smoker	1	Non smoker
594	Females	Married	30-49	Middle High class	Employed	Higher school	Mixed	Inactives	Yes	Yes	Yes	Yes	Yes	Yes	No	Yes	No	Former smoker	3	.
595	Females	Single	30-49	Middle High class	Unemployed	High school	Mixed	Inactives	No	No	No	No	No	No	No	Yes	No	Current smoker	0	3-9 c/day
596	Females	Single	<30	Middle High class	Unemployed	Higher school	Mixed	Inactives	No	No	No	Yes	No	No	No	No	No	Non smoker	1	Non smoker
597	Males	Married	30-49	Middle class	Employed	Higher school	Mixed	Inactives	No	No	No	No	No	Yes	Yes	No	No	Non smoker	2	Non smoker
598	Males	Married	30-49	Working class	Employed	Higher school	Mixed	Inactives	Yes	Yes	Yes	No	Yes	Yes	No	Yes	Yes	Current smoker	3	10 or more c/day
599	Females	Single	<30	Working class	Unemployed	High school	Mixed	Very low	No	No	No	Yes	No	No	No	No	No	Non smoker	1	Non smoker
600	Males	Married	30-49	Middle High class	Employed	Higher school	Mixed	Inactives	No	Yes	Yes	No	Yes	Yes	Yes	Yes	Yes	Former smoker	4	.
601	Females	Single	<30	Working class	Unemployed	Primary school	Mixed	Very high	Yes	No	No	Yes	No	No	No	Yes	No	Non smoker	1	Non smoker
602	Females	Married	30-49	Middle class	Employed	Higher school	Mixed	Very high	No	No	No	No	No	No	No	Yes	No	Non smoker	0	Non smoker
603	Males	Married	30-49	Middle class	Employed	Higher school	Mixed	Inactives	No	No	No	No	No	Yes	No	Yes	Yes	Former smoker	2	.
604	Females	Others	>50	Working class	Employed	Primary school	Mixed	Inactives	No	No	No	Yes	No	No	No	Yes	No	Non smoker	1	Non smoker
605	Males	Married	>50	Middle class	Employed	High school	Mixed	High	No	No	No	No	No	Yes	Yes	No	No	Non smoker	2	Non smoker
606	Females	Others	<30	Middle High class	Employed	Higher school	Mixed	Inactives	No	No	No	Yes	No	No	No	Yes	No	Current smoker	1	<3
607	Females	Others	>50	Working class	Unemployed	Illiterate	White-hispanic	Inactives	No	Yes	Yes	Yes	Yes	Yes	Yes	No	No	Non smoker	4	Non smoker
608	Females	Married	>50	Middle class	Unemployed	Primary school	Mixed	Inactives	Yes	No	No	No	No	No	Yes	Yes	Yes	Former smoker	2	.
609	Females	Single	>50	Working class	Unemployed	Primary school	Mixed	Inactives	No	No	No	No	No	No	No	Yes	No	Non smoker	0	Non smoker
610	Males	Married	30-49	Working class	Employed	Primary school	Mixed	Very low	Yes	Yes	Yes	Yes	Yes	No	Yes	Yes	Yes	Non smoker	4	Non smoker
611	Females	Single	30-49	Middle High class	Employed	Higher school	Mixed	Low	No	Yes	Yes	Yes	No	Yes	Yes	Yes	Yes	Non smoker	4	Non smoker
612	Females	Single	<30	Middle class	Unemployed	High school	Mixed	Inactives	No	No	No	Yes	No	No	No	No	No	Non smoker	1	Non smoker
613	Males	Single	<30	Middle class	Unemployed	High school	Mixed	Inactives	Yes	No	No	No	No	No	No	No	No	Non smoker	0	Non smoker
614	Females	Married	>50	Middle class	Employed	High school	Mixed	Inactives	No	No	No	No	No	No	No	Yes	Yes	Non smoker	1	Non smoker
615	Females	Single	<30	Working class	Unemployed	High school	Mixed	Inactives	No	No	No	No	No	No	No	No	No	Non smoker	0	Non smoker
616	Females	Single	30-49	Working class	Unemployed	Higher school	Mixed	High	No	No	No	Yes	No	No	No	No	No	Non smoker	1	Non smoker
617	Females	Others	30-49	Working class	Employed	High school	White-hispanic	Inactives	No	No	No	Yes	No	No	No	Yes	Yes	Non smoker	2	Non smoker
618	Males	Single	<30	Working class	Employed	High school	Mixed	Moderate	Yes	Yes	Yes	Yes	No	Yes	No	Yes	Yes	Non smoker	3	Non smoker
619	Females	Married	>50	Working class	Unemployed	Primary school	Mixed	Inactives	No	No	No	Yes	No	No	No	Yes	Yes	Non smoker	2	Non smoker
620	Males	Single	30-49	Middle class	Employed	Higher school	Afro-venezuelan	Inactives	Yes	Yes	Yes	Yes	Yes	Yes	Yes	Yes	Yes	Current smoker	5	10 or more c/day
621	Females	Others	>50	Middle class	Employed	High school	White-hispanic	Inactives	Yes	Yes	Yes	Yes	Yes	No	Yes	Yes	No	Current smoker	3	3-9 c/day
622	Females	Married	30-49	Working class	Employed	High school	Mixed	Very low	Yes	No	No	No	No	No	No	Yes	No	Current smoker	0	<3
623	Males	Others	>50	Working class	Unemployed	Primary school	Mixed	Inactives	No	Yes	Yes	No	No	Yes	Yes	Yes	Yes	Non smoker	3	Non smoker
624	Females	Married	30-49	Middle High class	Employed	Higher school	Mixed	Inactives	Yes	Yes	No	No	No	Yes	Yes	Yes	No	Non smoker	2	Non smoker
625	Females	Single	<30	Working class	Unemployed	High school	Mixed	Low	Yes	No	No	Yes	No	No	No	Yes	No	Non smoker	1	Non smoker
626	Males	Single	<30	Middle class	Unemployed	High school	Mixed	Very high	Yes	No	No	No	No	No	No	No	No	Current smoker	0	10 or more c/day
627	Males	Others	>50	Working class	Employed	Primary school	Mixed	.	Yes	Yes	No	No	No	Yes	Yes	Yes	No	Current smoker	2	<3
628	Males	Married	30-49	Middle High class	Unemployed	High school	Mixed	Inactives	No	Yes	Yes	No	Yes	Yes	No	Yes	Yes	Non smoker	3	Non smoker
629	Females	Others	>50	Middle class	Unemployed	Higher school	White-hispanic	Moderate	No	Yes	Yes	Yes	No	No	Yes	Yes	Yes	Non smoker	3	Non smoker
630	Males	Single	>50	Working class	Employed	Illiterate	Mixed	Very low	Yes	No	No	No	No	No	Yes	Yes	No	Non smoker	1	Non smoker
631	Females	Single	>50	Extreme poverty	Unemployed	Primary school	Mixed	Inactives	No	Yes	Yes	Yes	Yes	Yes	Yes	Yes	Yes	Non smoker	5	Non smoker
632	Females	Married	30-49	Working class	Unemployed	High school	White-hispanic	Inactives	No	No	No	Yes	No	No	No	Yes	Yes	Non smoker	2	Non smoker
633	Females	Married	>50	Working class	Unemployed	High school	Mixed	Inactives	No	Yes	Yes	Yes	No	Yes	No	Yes	Yes	Non smoker	3	Non smoker
634	Males	Others	<30	Middle High class	Unemployed	Higher school	Mixed	Very high	No	No	No	Yes	No	No	No	No	No	Non smoker	1	Non smoker
635	Females	Married	30-49	Middle class	Employed	Higher school	Mixed	Inactives	No	Yes	Yes	Yes	Yes	Yes	No	Yes	Yes	Non smoker	4	Non smoker
636	Males	Others	>50	Middle High class	Employed	Higher school	White-hispanic	Inactives	No	Yes	Yes	Yes	No	Yes	Yes	Yes	Yes	Non smoker	4	Non smoker
637	Males	Single	<30	Working class	Employed	High school	Mixed	Inactives	No	Yes	No	No	No	Yes	Yes	Yes	No	Non smoker	2	Non smoker
639	Males	Single	30-49	Middle class	Employed	Higher school	Mixed	Inactives	No	Yes	Yes	No	No	Yes	Yes	Yes	Yes	Non smoker	3	Non smoker
640	Females	Married	30-49	Middle class	Unemployed	Higher school	White-hispanic	Inactives	No	No	No	No	No	No	Yes	Yes	Yes	Non smoker	2	Non smoker
641	Males	Married	>50	Working class	Employed	High school	Mixed	Inactives	No	Yes	Yes	Yes	No	Yes	Yes	Yes	Yes	Non smoker	4	Non smoker
642	Females	Others	>50	Working class	Unemployed	High school	Mixed	Inactives	No	Yes	Yes	Yes	Yes	Yes	Yes	Yes	Yes	Non smoker	5	Non smoker
643	Males	Married	30-49	Middle class	Employed	Higher school	Mixed	Moderate	Yes	Yes	Yes	Yes	No	Yes	Yes	Yes	Yes	Non smoker	4	Non smoker
644	Females	Others	30-49	Middle class	Employed	Higher school	Mixed	Low	No	No	No	No	No	No	No	Yes	Yes	Non smoker	1	Non smoker
645	Males	Single	<30	Working class	Employed	Higher school	Afro-venezuelan	Very low	No	No	No	No	No	No	No	No	No	Non smoker	0	Non smoker
646	Males	Single	30-49	Middle class	Employed	Higher school	Mixed	Very low	No	No	No	No	No	No	No	Yes	No	Non smoker	0	Non smoker
647	Males	Single	30-49	Working class	Employed	High school	Mixed	Inactives	Yes	No	No	No	No	No	No	Yes	Yes	Non smoker	1	Non smoker
648	Females	Single	>50	Middle class	Unemployed	Higher school	Mixed	High	No	Yes	Yes	Yes	Yes	No	Yes	Yes	Yes	Non smoker	4	Non smoker
649	Females	Single	>50	Working class	Unemployed	Primary school	Mixed	Inactives	Yes	Yes	Yes	Yes	Yes	No	Yes	Yes	Yes	Non smoker	4	Non smoker
650	Females	Married	>50	Working class	Employed	Primary school	White-hispanic	Inactives	No	No	No	Yes	No	No	No	Yes	No	Non smoker	1	Non smoker
651	Females	Married	>50	Higher class	Employed	Higher school	Mixed	Inactives	No	Yes	Yes	Yes	No	No	Yes	Yes	Yes	Non smoker	3	Non smoker
652	Females	Others	30-49	Working class	Unemployed	Primary school	Afro-venezuelan	Inactives	No	Yes	Yes	Yes	Yes	Yes	No	Yes	Yes	Non smoker	4	Non smoker
653	Females	Others	<30	Working class	Employed	High school	Mixed	Inactives	No	No	No	No	No	No	No	Yes	No	Non smoker	0	Non smoker
654	Females	Single	30-49	Middle High class	Employed	Higher school	Mixed	Inactives	No	Yes	Yes	No	No	Yes	Yes	Yes	Yes	Non smoker	3	Non smoker
655	Females	Married	>50	Middle class	Unemployed	Higher school	Mixed	Inactives	Yes	Yes	Yes	Yes	No	No	Yes	Yes	Yes	Former smoker	3	.
656	Females	Others	>50	Working class	Unemployed	High school	Mixed	High	No	Yes	Yes	Yes	No	No	Yes	Yes	Yes	Former smoker	3	.
657	Females	Single	>50	Middle High class	Unemployed	Higher school	Mixed	Inactives	No	Yes	Yes	Yes	No	Yes	Yes	Yes	Yes	Former smoker	4	.
658	Males	Others	<30	Working class	Employed	Primary school	Mixed	Inactives	Yes	No	No	No	No	No	No	No	No	Non smoker	0	Non smoker
659	Females	Single	<30	Working class	Employed	Primary school	Mixed	Inactives	Yes	No	No	Yes	No	No	No	Yes	No	Non smoker	1	Non smoker
660	Females	Single	<30	Middle High class	Unemployed	High school	Mixed	Very high	No	No	No	No	No	No	No	No	No	Non smoker	0	Non smoker
661	Females	Single	<30	Middle High class	Unemployed	High school	Mixed	Inactives	No	No	No	No	No	Yes	No	No	No	Non smoker	1	Non smoker
662	Males	Married	>50	Middle class	Employed	Higher school	Mixed	Inactives	No	Yes	Yes	No	Yes	Yes	No	Yes	Yes	Non smoker	3	Non smoker
663	Males	Others	30-49	Middle class	Employed	High school	Mixed	Inactives	Yes	Yes	Yes	Yes	No	Yes	Yes	Yes	Yes	Non smoker	4	Non smoker
664	Males	Married	>50	Working class	Unemployed	High school	Mixed	Inactives	No	No	No	No	No	No	Yes	Yes	Yes	Current smoker	2	3-9 c/day
665	Males	Single	<30	Middle class	Employed	Higher school	Mixed	Low	No	No	No	No	No	Yes	No	No	No	Non smoker	1	Non smoker
666	Males	Single	>50	Working class	Employed	Primary school	Afro-venezuelan	Moderate	No	No	No	No	No	No	Yes	Yes	Yes	Non smoker	2	Non smoker
667	Males	Single	>50	Extreme poverty	Unemployed	Illiterate	Mixed	Inactives	No	Yes	No	Yes	No	No	Yes	Yes	No	Non smoker	2	Non smoker
668	Females	Married	>50	Middle class	Unemployed	High school	Mixed	Inactives	No	Yes	Yes	Yes	No	No	Yes	Yes	Yes	Non smoker	3	Non smoker
669	Males	Married	>50	Middle class	Employed	Primary school	Mixed	Low	No	Yes	Yes	No	No	Yes	Yes	Yes	Yes	Non smoker	3	Non smoker
670	Females	Single	<30	Middle High class	Unemployed	High school	White-hispanic	High	No	No	No	No	No	No	No	No	No	Non smoker	0	Non smoker
671	Females	Single	<30	Middle High class	Unemployed	High school	White-hispanic	Inactives	No	No	No	No	No	No	No	Yes	No	Non smoker	0	Non smoker
672	Males	Single	<30	Middle High class	Unemployed	High school	Mixed	Very high	Yes	Yes	No	Yes	No	Yes	No	Yes	No	Non smoker	2	Non smoker
673	Males	Single	<30	Middle High class	Unemployed	High school	Mixed	Very low	No	No	No	No	No	Yes	No	No	No	Non smoker	1	Non smoker
674	Females	Single	<30	Middle High class	Unemployed	High school	Mixed	Inactives	No	Yes	Yes	Yes	Yes	Yes	No	No	No	Non smoker	3	Non smoker
675	Males	Married	30-49	Middle High class	Employed	Higher school	White-hispanic	High	No	Yes	Yes	Yes	No	Yes	Yes	Yes	Yes	Non smoker	4	Non smoker
676	Females	Single	30-49	Middle High class	Employed	Higher school	Mixed	Inactives	No	Yes	Yes	Yes	No	Yes	Yes	Yes	Yes	Non smoker	4	Non smoker
677	Females	Single	<30	Middle High class	Unemployed	High school	Mixed	Inactives	No	No	No	Yes	No	Yes	No	No	No	Non smoker	2	Non smoker
678	Females	Married	30-49	Middle class	Unemployed	High school	Mixed	Inactives	No	No	No	No	No	Yes	No	Yes	No	Non smoker	1	Non smoker
679	Females	Married	30-49	Middle class	Unemployed	High school	Mixed	Low	No	Yes	Yes	Yes	No	Yes	Yes	Yes	Yes	Non smoker	4	Non smoker
680	Males	Married	>50	Working class	Employed	High school	Mixed	Inactives	Yes	Yes	No	Yes	Yes	No	No	Yes	No	Former smoker	2	.
681	Females	Single	30-49	Middle class	Employed	Higher school	White-hispanic	Moderate	Yes	No	No	Yes	No	No	No	Yes	No	Non smoker	1	Non smoker
682	Males	Single	<30	Middle class	Employed	Higher school	Mixed	Inactives	No	No	No	Yes	No	No	No	Yes	Yes	Non smoker	2	Non smoker
683	Males	Married	30-49	Middle class	Employed	Higher school	Mixed	High	No	Yes	No	Yes	Yes	No	No	Yes	No	Non smoker	2	Non smoker
684	Females	Single	>50	Working class	Unemployed	High school	White-hispanic	Inactives	No	Yes	Yes	Yes	Yes	No	Yes	Yes	Yes	Non smoker	4	Non smoker
685	Males	Others	<30	Working class	Employed	High school	White-hispanic	Very high	No	No	No	No	No	No	No	No	No	Non smoker	0	Non smoker
687	Males	Single	<30	Middle High class	Unemployed	High school	Mixed	Very high	Yes	No	No	No	No	No	No	Yes	No	Non smoker	0	Non smoker
688	Females	Married	30-49	Middle class	Unemployed	High school	Mixed	Inactives	Yes	No	No	Yes	No	No	No	No	No	Non smoker	1	Non smoker
689	Males	Single	30-49	Middle class	Employed	Higher school	Mixed	Very low	No	No	No	Yes	No	No	Yes	No	No	Non smoker	2	Non smoker
690	Males	Married	30-49	Middle High class	Employed	Higher school	Mixed	Inactives	No	Yes	Yes	Yes	Yes	No	No	Yes	Yes	Non smoker	3	Non smoker
691	Males	Married	30-49	Middle class	Employed	Higher school	Mixed	Inactives	Yes	Yes	Yes	No	Yes	No	Yes	Yes	Yes	Non smoker	3	Non smoker
692	Females	Single	>50	Extreme poverty	Unemployed	Illiterate	Afro-venezuelan	Inactives	No	Yes	Yes	Yes	Yes	No	Yes	Yes	Yes	Current smoker	4	<3
693	Females	Married	30-49	Middle High class	Employed	High school	Mixed	Inactives	No	Yes	No	No	No	Yes	Yes	Yes	No	Non smoker	2	Non smoker
694	Females	Single	<30	Middle High class	Unemployed	High school	Mixed	Inactives	No	No	No	No	No	No	No	No	No	Non smoker	0	Non smoker
695	Males	Married	<30	Middle class	Unemployed	High school	Afro-venezuelan	Low	No	No	No	No	No	Yes	No	No	No	Non smoker	1	Non smoker
696	Males	Single	<30	Middle class	Unemployed	High school	Mixed	Moderate	Yes	No	No	No	No	No	No	No	No	Non smoker	0	Non smoker
697	Males	Married	30-49	Working class	Employed	High school	Mixed	Inactives	No	Yes	Yes	Yes	Yes	Yes	Yes	Yes	No	Non smoker	4	Non smoker
698	Males	Single	>50	Working class	Unemployed	Primary school	Mixed	Inactives	No	Yes	Yes	Yes	Yes	Yes	Yes	Yes	No	Non smoker	4	Non smoker
699	Females	Married	30-49	Working class	Unemployed	Primary school	Mixed	Inactives	No	Yes	Yes	Yes	No	No	Yes	Yes	Yes	Non smoker	3	Non smoker
700	Females	Married	30-49	Middle class	Unemployed	Higher school	Mixed	High	No	No	No	No	No	No	No	No	No	Non smoker	0	Non smoker
701	Males	Married	>50	Middle High class	Employed	Higher school	White-hispanic	Inactives	Yes	No	No	No	No	Yes	No	Yes	No	Non smoker	1	Non smoker
702	Males	Married	30-49	Working class	Employed	Primary school	Mixed	Very low	No	Yes	Yes	No	Yes	No	Yes	Yes	Yes	Non smoker	3	Non smoker
703	Females	Others	<30	Working class	Employed	Primary school	White-hispanic	Inactives	No	No	No	No	No	No	No	Yes	Yes	Former smoker	1	.
704	Females	Single	<30	Extreme poverty	Employed	High school	Indigenous american	Low	Yes	No	No	No	No	No	No	Yes	No	Non smoker	0	Non smoker
705	Males	Married	30-49	Working class	Employed	High school	Afro-venezuelan	Inactives	No	Yes	Yes	Yes	Yes	Yes	No	Yes	Yes	Former smoker	4	.
706	Males	Single	<30	Middle class	Employed	High school	Mixed	Very high	Yes	No	No	No	No	No	No	Yes	No	Non smoker	0	Non smoker
707	Females	Married	>50	Middle High class	Employed	Higher school	White-hispanic	Low	Yes	No	No	No	No	No	Yes	Yes	Yes	Former smoker	2	.
708	Males	Single	<30	Working class	Employed	Higher school	Mixed	Very low	No	No	No	Yes	No	No	No	No	No	Non smoker	1	Non smoker
709	Males	Married	>50	Middle class	Employed	Higher school	Mixed	Very low	Yes	No	No	No	No	No	No	Yes	No	Former smoker	0	.
710	Females	Single	<30	Middle High class	Unemployed	High school	White-hispanic	High	No	No	No	No	No	No	No	No	No	Non smoker	0	Non smoker
711	Females	Married	30-49	Working class	Employed	High school	Mixed	High	Yes	No	No	Yes	No	No	No	Yes	No	Non smoker	1	Non smoker
712	Females	Married	<30	Working class	Unemployed	High school	Mixed	Inactives	No	Yes	Yes	Yes	No	No	Yes	Yes	Yes	Non smoker	3	Non smoker
713	Females	Others	<30	Working class	Unemployed	High school	Afro-venezuelan	Very high	No	No	No	No	No	No	No	No	No	Non smoker	0	Non smoker
714	Males	Single	<30	Extreme poverty	Employed	High school	Mixed	Inactives	No	No	No	Yes	No	No	No	Yes	No	Non smoker	1	Non smoker
715	Females	Married	>50	Middle class	Unemployed	High school	Mixed	Inactives	No	Yes	Yes	Yes	No	Yes	Yes	Yes	Yes	Non smoker	4	Non smoker
716	Females	Single	30-49	Middle class	Unemployed	Primary school	Mixed	Inactives	Yes	Yes	Yes	Yes	No	No	Yes	Yes	Yes	Current smoker	3	<3
717	Males	Single	<30	Working class	Employed	High school	Mixed	Inactives	Yes	No	No	No	No	No	No	Yes	Yes	Non smoker	1	Non smoker
718	Females	Others	<30	Extreme poverty	Unemployed	Primary school	Mixed	Inactives	No	No	No	Yes	No	No	No	Yes	Yes	Non smoker	2	Non smoker
719	Females	Single	<30	Working class	Unemployed	High school	Mixed	Moderate	Yes	No	No	Yes	No	No	No	Yes	No	Current smoker	1	<3
720	Males	Single	30-49	Middle class	Employed	High school	Mixed	Very high	No	No	No	Yes	Yes	No	No	No	No	Current smoker	2	<3
721	Females	Single	<30	Working class	Unemployed	Primary school	Mixed	Inactives	No	Yes	Yes	Yes	Yes	Yes	No	Yes	Yes	Non smoker	4	Non smoker
722	Males	Single	<30	Middle High class	Unemployed	High school	Mixed	Low	Yes	No	No	No	Yes	Yes	No	No	No	Non smoker	2	Non smoker
723	Males	Married	30-49	Middle class	Employed	Higher school	Mixed	High	No	No	No	No	No	No	No	No	No	Non smoker	0	Non smoker
724	Females	Married	>50	Middle class	Employed	Higher school	Mixed	Inactives	No	Yes	Yes	Yes	Yes	Yes	Yes	Yes	Yes	Non smoker	5	Non smoker
725	Females	Others	30-49	Working class	Unemployed	High school	Mixed	Moderate	No	Yes	Yes	Yes	No	No	Yes	Yes	Yes	Non smoker	3	Non smoker
726	Females	Single	30-49	Working class	Employed	Primary school	Mixed	Inactives	No	No	No	No	No	No	No	Yes	Yes	Non smoker	1	Non smoker
727	Females	Married	30-49	Middle class	Unemployed	Primary school	Mixed	Very low	No	Yes	Yes	Yes	Yes	Yes	Yes	Yes	Yes	Non smoker	5	Non smoker
728	Females	Married	>50	Working class	Unemployed	Primary school	Mixed	Inactives	No	Yes	Yes	Yes	Yes	Yes	Yes	Yes	No	Former smoker	4	.
729	Females	Married	>50	Middle class	Unemployed	Primary school	Mixed	High	No	Yes	Yes	Yes	Yes	Yes	Yes	Yes	Yes	Non smoker	5	Non smoker
730	Females	Married	30-49	Working class	Unemployed	Primary school	Mixed	Inactives	No	Yes	Yes	Yes	Yes	Yes	Yes	Yes	Yes	Former smoker	5	.
731	Males	Others	>50	Extreme poverty	Employed	Primary school	Indigenous american	Inactives	Yes	No	No	No	No	No	Yes	No	No	Non smoker	1	Non smoker
732	Females	Single	30-49	Middle class	Employed	High school	Mixed	Inactives	No	Yes	Yes	Yes	No	No	Yes	Yes	Yes	Non smoker	3	Non smoker
733	Males	Single	>50	Middle class	Employed	Higher school	White-hispanic	Inactives	No	Yes	Yes	Yes	Yes	Yes	No	Yes	Yes	Former smoker	4	.
734	Males	Single	30-49	Extreme poverty	Employed	Primary school	Mixed	Moderate	No	No	No	No	No	No	Yes	No	No	Former smoker	1	.
735	Males	Single	30-49	Working class	Unemployed	High school	Mixed	Moderate	Yes	No	No	No	Yes	No	No	Yes	Yes	Current smoker	2	10 or more c/day
736	Females	Single	30-49	Middle class	Employed	Higher school	Mixed	Very low	No	No	No	No	No	No	No	Yes	No	Non smoker	0	Non smoker
737	Males	Single	30-49	Working class	Employed	Higher school	Mixed	Inactives	Yes	Yes	Yes	Yes	Yes	Yes	Yes	Yes	Yes	Non smoker	5	Non smoker
738	Females	Married	30-49	Middle class	Employed	Higher school	Mixed	Inactives	No	No	No	Yes	Yes	No	No	No	No	Non smoker	2	Non smoker
739	Males	Married	>50	Middle class	Employed	High school	Mixed	Inactives	No	No	No	No	No	No	Yes	Yes	Yes	Non smoker	2	Non smoker
740	Females	Single	<30	Middle class	Unemployed	High school	Mixed	Inactives	No	No	No	Yes	No	No	No	No	No	Non smoker	1	Non smoker
741	Males	Single	30-49	Working class	Employed	High school	Mixed	Inactives	Yes	Yes	No	No	Yes	No	Yes	Yes	No	Non smoker	2	Non smoker
742	Males	Single	30-49	Middle class	Employed	Higher school	Mixed	Very low	Yes	Yes	Yes	Yes	Yes	Yes	Yes	Yes	Yes	Non smoker	5	Non smoker
743	Males	Single	<30	Working class	Employed	High school	Indigenous american	Low	Yes	Yes	Yes	Yes	Yes	Yes	Yes	Yes	No	Non smoker	4	Non smoker
744	Males	Single	<30	Middle High class	Employed	High school	Mixed	Inactives	Yes	No	No	Yes	No	No	No	Yes	Yes	Non smoker	2	Non smoker
745	Females	Single	<30	Middle class	Employed	Higher school	Mixed	Very high	No	No	No	No	No	No	No	No	No	Non smoker	0	Non smoker
746	Females	Single	<30	Middle class	Unemployed	Primary school	Mixed	Inactives	Yes	No	No	Yes	No	No	No	No	No	Non smoker	1	Non smoker
747	Males	Married	30-49	Working class	Employed	Primary school	Mixed	Inactives	Yes	Yes	Yes	No	Yes	No	Yes	Yes	Yes	Current smoker	3	10 or more c/day
748	Males	Married	<30	Extreme poverty	Employed	Primary school	Afro-venezuelan	Inactives	Yes	No	No	No	Yes	Yes	No	No	No	Non smoker	2	Non smoker
749	Females	Married	<30	Middle High class	Employed	Higher school	Mixed	Inactives	No	Yes	Yes	Yes	No	No	Yes	Yes	Yes	Non smoker	3	Non smoker
750	Females	Single	>50	Working class	Unemployed	Primary school	Mixed	Inactives	No	Yes	Yes	Yes	Yes	Yes	Yes	Yes	Yes	Former smoker	5	.
751	Females	Single	<30	Middle High class	Unemployed	High school	Mixed	Low	Yes	No	No	Yes	No	No	No	Yes	No	Non smoker	1	Non smoker
752	Males	Married	30-49	Working class	Unemployed	High school	Mixed	Low	No	No	No	No	No	No	No	Yes	Yes	Non smoker	1	Non smoker
753	Males	Others	<30	Middle class	Employed	Higher school	Mixed	Very high	Yes	No	No	No	No	No	Yes	No	No	Non smoker	1	Non smoker
754	Females	Single	30-49	Middle class	Employed	Higher school	White-hispanic	Inactives	Yes	Yes	Yes	Yes	Yes	No	Yes	Yes	Yes	Non smoker	4	Non smoker
755	Males	Married	>50	Middle High class	Employed	Higher school	Mixed	Moderate	Yes	Yes	Yes	Yes	Yes	Yes	No	Yes	Yes	Non smoker	4	Non smoker
756	Females	Single	>50	Middle class	Employed	Higher school	Mixed	Inactives	No	Yes	Yes	Yes	No	No	Yes	Yes	Yes	Non smoker	3	Non smoker
757	Males	Single	<30	Middle High class	Unemployed	Higher school	Mixed	Very high	Yes	No	No	Yes	No	No	No	No	No	Former smoker	1	.
758	Males	Married	>50	Working class	Unemployed	Primary school	Mixed	Inactives	Yes	Yes	Yes	No	Yes	No	Yes	Yes	Yes	Former smoker	3	.
759	Males	Married	30-49	Working class	Employed	High school	Mixed	Inactives	Yes	Yes	No	No	Yes	No	Yes	Yes	No	Non smoker	2	Non smoker
760	Females	Married	<30	Working class	Employed	High school	Mixed	High	No	No	No	No	No	No	No	Yes	Yes	Non smoker	1	Non smoker
761	Males	Married	>50	Working class	Employed	High school	Mixed	Inactives	Yes	Yes	Yes	Yes	No	Yes	Yes	Yes	Yes	Non smoker	4	Non smoker
762	Males	Others	30-49	Middle class	Employed	Higher school	Mixed	Moderate	No	Yes	Yes	Yes	Yes	No	No	Yes	Yes	Non smoker	3	Non smoker
763	Females	Married	>50	Extreme poverty	Unemployed	Primary school	Mixed	Inactives	No	No	No	No	No	No	Yes	Yes	Yes	Non smoker	2	Non smoker
764	Males	Single	<30	Working class	Employed	High school	Mixed	Very low	Yes	No	No	No	No	Yes	No	Yes	No	Non smoker	1	Non smoker
765	Females	Others	>50	Middle High class	Employed	Higher school	White-hispanic	Inactives	Yes	No	No	No	No	No	Yes	Yes	Yes	Former smoker	2	.
766	Males	Single	<30	Middle class	Employed	High school	Mixed	Very high	Yes	No	No	No	No	No	Yes	No	No	Non smoker	1	Non smoker
767	Males	Married	<30	Higher class	Employed	Higher school	Mixed	Inactives	No	No	No	No	No	No	No	No	No	Former smoker	0	.
768	Males	Married	30-49	Middle class	Employed	High school	Mixed	Inactives	Yes	Yes	Yes	Yes	Yes	Yes	Yes	Yes	Yes	Former smoker	5	.
769	Females	Married	>50	Middle class	Unemployed	Primary school	White-hispanic	Inactives	No	Yes	Yes	Yes	Yes	Yes	Yes	Yes	Yes	Non smoker	5	Non smoker
770	Females	Single	<30	Middle class	Unemployed	High school	Mixed	Very high	No	No	No	Yes	No	No	No	Yes	No	Non smoker	1	Non smoker
771	Females	Others	<30	Working class	Unemployed	Primary school	Mixed	Inactives	No	No	No	Yes	No	No	No	No	No	Non smoker	1	Non smoker
772	Males	Married	>50	Middle High class	Employed	Higher school	White-hispanic	Inactives	No	Yes	Yes	No	Yes	No	Yes	Yes	Yes	Former smoker	3	.
773	Males	Married	30-49	Working class	Employed	High school	Mixed	Inactives	No	Yes	Yes	Yes	Yes	No	Yes	Yes	Yes	Non smoker	4	Non smoker
774	Females	Married	>50	Working class	Unemployed	High school	White-hispanic	Inactives	No	Yes	Yes	Yes	Yes	Yes	Yes	Yes	Yes	Former smoker	5	.
775	Females	Married	30-49	Middle class	Employed	High school	White-hispanic	Inactives	No	Yes	Yes	No	Yes	Yes	No	Yes	Yes	Non smoker	3	Non smoker
776	Males	Married	<30	Middle High class	Employed	Higher school	Mixed	Inactives	No	Yes	Yes	Yes	No	Yes	No	Yes	Yes	Non smoker	3	Non smoker
777	Females	Single	30-49	Working class	Employed	Higher school	Mixed	Very high	No	No	No	No	No	No	No	Yes	No	Non smoker	0	Non smoker
778	Females	Single	30-49	Middle class	Unemployed	High school	Indigenous american	Moderate	No	Yes	Yes	No	Yes	Yes	Yes	Yes	Yes	Former smoker	4	.
779	Males	Single	>50	Working class	Unemployed	Primary school	Mixed	Inactives	Yes	Yes	No	No	No	Yes	Yes	Yes	No	Non smoker	2	Non smoker
780	Females	Married	>50	Working class	Unemployed	High school	White-hispanic	Low	No	Yes	Yes	Yes	No	Yes	Yes	Yes	Yes	Non smoker	4	Non smoker
781	Females	Married	30-49	Higher class	Employed	Higher school	Mixed	High	Yes	No	No	Yes	No	No	No	No	No	Non smoker	1	Non smoker
782	Males	Married	30-49	Middle High class	Employed	Higher school	White-hispanic	Very high	Yes	No	No	Yes	No	No	No	Yes	Yes	Former smoker	2	.
783	Males	Single	<30	Middle class	Employed	High school	White-hispanic	Inactives	Yes	No	No	No	No	No	No	Yes	Yes	Current smoker	1	3-9 c/day
784	Females	Single	>50	Working class	Employed	High school	Mixed	Moderate	No	Yes	No	Yes	No	No	Yes	Yes	No	Non smoker	2	Non smoker
785	Males	Married	>50	Middle class	Employed	High school	Mixed	Very low	No	Yes	Yes	Yes	No	Yes	No	Yes	Yes	Current smoker	3	3-9 c/day
786	Females	Married	30-49	Working class	Unemployed	High school	Mixed	Moderate	No	No	No	Yes	No	Yes	No	No	No	Non smoker	2	Non smoker
787	Females	Single	<30	Higher class	Unemployed	High school	Mixed	Inactives	Yes	No	No	Yes	No	No	No	Yes	Yes	Non smoker	2	Non smoker
788	Females	Married	30-49	Working class	Unemployed	Primary school	Mixed	Inactives	No	No	No	No	No	Yes	No	Yes	No	Former smoker	1	.
789	Males	Married	30-49	Middle High class	Employed	Higher school	White-hispanic	Inactives	No	Yes	Yes	Yes	Yes	No	Yes	Yes	Yes	Non smoker	4	Non smoker
790	Males	Married	30-49	Middle High class	Employed	Higher school	Mixed	Inactives	Yes	Yes	Yes	Yes	Yes	No	Yes	Yes	Yes	Current smoker	4	10 or more c/day
791	Males	Others	30-49	Working class	Employed	High school	White-hispanic	Inactives	No	Yes	Yes	Yes	No	Yes	Yes	Yes	Yes	Former smoker	4	.
792	Females	Married	30-49	Middle High class	Employed	Higher school	Mixed	Low	No	No	No	No	No	No	No	Yes	No	Non smoker	0	Non smoker
793	Females	Single	<30	Working class	Unemployed	High school	Mixed	Very high	No	No	No	No	No	No	No	Yes	Yes	Non smoker	1	Non smoker
794	Males	Single	<30	Working class	Unemployed	High school	Indigenous american	Inactives	Yes	No	No	No	No	Yes	No	No	No	Non smoker	1	Non smoker
795	Males	Single	30-49	Working class	Employed	Primary school	Mixed	Inactives	Yes	Yes	Yes	Yes	No	Yes	Yes	Yes	Yes	Non smoker	4	Non smoker
796	Males	Married	30-49	Working class	Employed	High school	Mixed	Moderate	Yes	Yes	Yes	No	Yes	Yes	Yes	Yes	Yes	Former smoker	4	.
797	Females	Married	30-49	Working class	Employed	High school	Mixed	Inactives	No	No	No	No	No	Yes	No	Yes	Yes	Non smoker	2	Non smoker
798	Males	Married	>50	Working class	Employed	Primary school	Mixed	Inactives	No	Yes	Yes	Yes	Yes	Yes	Yes	Yes	Yes	Former smoker	5	.
799	Females	Others	>50	Working class	Unemployed	Primary school	White-hispanic	Inactives	No	No	No	No	No	No	Yes	Yes	No	Non smoker	1	Non smoker
800	Females	Married	>50	Higher class	Unemployed	High school	Mixed	Inactives	No	No	No	No	No	Yes	No	Yes	Yes	Non smoker	2	Non smoker
801	Females	Others	<30	Middle class	Unemployed	Higher school	Afro-venezuelan	Inactives	No	No	No	Yes	No	No	No	Yes	No	Non smoker	1	Non smoker
802	Males	Married	<30	Middle class	Employed	High school	Mixed	Very high	No	No	No	No	No	No	No	Yes	No	Former smoker	0	.
803	Females	Married	>50	Extreme poverty	Unemployed	Illiterate	White-hispanic	Inactives	No	Yes	Yes	Yes	Yes	Yes	Yes	Yes	No	Former smoker	4	.
804	Males	Single	<30	Working class	Unemployed	High school	Mixed	High	No	No	No	No	No	No	Yes	No	No	Non smoker	1	Non smoker
805	Males	Others	>50	Working class	Employed	High school	Afro-venezuelan	Very high	No	Yes	Yes	Yes	Yes	Yes	Yes	Yes	Yes	Current smoker	5	3-9 c/day
806	Females	Married	30-49	Middle High class	Employed	Higher school	Mixed	Inactives	No	Yes	Yes	Yes	Yes	Yes	No	Yes	Yes	Non smoker	4	Non smoker
807	Males	Married	>50	Middle High class	Employed	Higher school	Mixed	Inactives	No	Yes	Yes	Yes	No	Yes	Yes	Yes	Yes	Current smoker	4	10 or more c/day
808	Males	Single	<30	Working class	Employed	High school	Mixed	Very low	Yes	No	No	No	No	Yes	No	Yes	Yes	Non smoker	2	Non smoker
809	Males	Married	<30	Middle class	Employed	Higher school	White-hispanic	Inactives	Yes	Yes	Yes	Yes	No	Yes	No	Yes	Yes	Current smoker	3	<3
810	Males	Single	<30	Middle High class	Employed	High school	White-hispanic	Very low	No	No	No	No	No	No	No	Yes	No	Non smoker	0	Non smoker
811	Males	Married	>50	Working class	Unemployed	Primary school	White-hispanic	High	No	No	No	No	No	No	Yes	Yes	Yes	Former smoker	2	.
812	Females	Married	<30	Working class	Employed	High school	Mixed	Very low	No	No	No	No	No	No	No	Yes	No	Non smoker	0	Non smoker
813	Females	Single	30-49	Middle class	Employed	Higher school	Mixed	Inactives	No	No	No	Yes	No	No	No	Yes	Yes	Former smoker	2	.
814	Females	Single	30-49	Working class	Employed	High school	Mixed	Inactives	No	Yes	Yes	Yes	Yes	Yes	No	Yes	Yes	Non smoker	4	Non smoker
815	Males	Single	<30	Middle class	Unemployed	High school	Mixed	Inactives	No	No	No	No	No	No	No	No	No	Non smoker	0	Non smoker
816	Females	Single	<30	Middle class	Unemployed	High school	Others	High	No	No	No	Yes	No	No	No	Yes	No	Non smoker	1	Non smoker
817	Males	Single	<30	Middle class	Unemployed	High school	Mixed	Inactives	Yes	Yes	Yes	Yes	No	Yes	Yes	No	No	Non smoker	3	Non smoker
818	Males	Single	<30	Working class	Employed	High school	White-hispanic	Inactives	Yes	Yes	No	Yes	No	Yes	No	Yes	No	Non smoker	2	Non smoker
819	Males	Married	30-49	Middle class	Employed	Higher school	White-hispanic	Very low	Yes	Yes	Yes	Yes	Yes	No	Yes	Yes	No	Non smoker	3	Non smoker
820	Males	Married	30-49	Working class	Employed	High school	Mixed	High	No	No	No	Yes	No	No	No	Yes	Yes	Non smoker	2	Non smoker
821	Females	Married	>50	Middle High class	Employed	Higher school	Mixed	Low	Yes	No	No	No	No	Yes	No	Yes	Yes	Non smoker	2	Non smoker
822	Males	Single	<30	Middle High class	Unemployed	Higher school	Mixed	Low	Yes	No	No	Yes	No	No	No	No	No	Non smoker	1	Non smoker
823	Males	Married	30-49	Middle class	Employed	Higher school	Mixed	Moderate	Yes	Yes	Yes	Yes	Yes	Yes	No	Yes	Yes	Non smoker	4	Non smoker
824	Males	Others	<30	Middle class	Employed	High school	Mixed	Inactives	Yes	No	No	No	No	No	No	No	No	Current smoker	0	3-9 c/day
825	Males	Married	30-49	Extreme poverty	Employed	Primary school	Mixed	Inactives	Yes	Yes	Yes	Yes	Yes	Yes	No	Yes	Yes	Current smoker	4	<3
826	Males	Married	>50	Middle class	Unemployed	Higher school	Mixed	Very low	Yes	Yes	Yes	No	Yes	Yes	Yes	Yes	Yes	Former smoker	4	.
827	Males	Single	<30	Middle High class	Unemployed	High school	White-hispanic	Inactives	No	No	No	No	Yes	No	No	Yes	No	Non smoker	1	Non smoker
828	Males	Married	>50	Higher class	Employed	Higher school	Mixed	Inactives	No	Yes	Yes	Yes	No	No	Yes	Yes	Yes	Non smoker	3	Non smoker
829	Females	Single	>50	Middle class	Employed	High school	Mixed	Low	No	No	No	No	No	Yes	No	Yes	No	Non smoker	1	Non smoker
830	Males	Married	>50	Middle High class	Employed	Higher school	Mixed	Low	Yes	Yes	Yes	Yes	Yes	Yes	Yes	Yes	Yes	Non smoker	5	Non smoker
831	Females	Married	30-49	Working class	Employed	Primary school	White-hispanic	Inactives	No	No	No	No	No	Yes	No	Yes	Yes	Non smoker	2	Non smoker
832	Females	Married	<30	Working class	Unemployed	High school	Afro-venezuelan	Very low	No	Yes	Yes	Yes	No	Yes	No	Yes	Yes	Non smoker	3	Non smoker
833	Males	Married	>50	Working class	Employed	Higher school	White-hispanic	Very low	No	Yes	Yes	Yes	No	Yes	Yes	Yes	No	Former smoker	3	.
834	Females	Single	<30	Middle class	Unemployed	High school	Mixed	Inactives	No	No	No	Yes	No	No	No	No	No	Non smoker	1	Non smoker
835	Females	Married	30-49	Middle class	Employed	Higher school	Mixed	Inactives	No	Yes	Yes	Yes	Yes	Yes	No	No	No	Non smoker	3	Non smoker
836	Females	Single	30-49	Working class	Employed	High school	Mixed	Inactives	Yes	No	No	Yes	No	No	No	Yes	Yes	Non smoker	2	Non smoker
837	Males	Married	>50	Middle High class	Employed	Higher school	Mixed	Moderate	Yes	Yes	Yes	Yes	No	No	Yes	Yes	Yes	Former smoker	3	.
838	Females	Single	<30	Middle class	Unemployed	High school	White-hispanic	Inactives	Yes	No	No	No	No	No	No	No	No	Non smoker	0	Non smoker
839	Males	Single	<30	Middle High class	Employed	High school	Mixed	Low	Yes	No	No	No	No	No	No	Yes	No	Non smoker	0	Non smoker
840	Males	Single	<30	Middle High class	Unemployed	Higher school	Mixed	Moderate	No	No	No	No	No	No	No	Yes	Yes	Non smoker	1	Non smoker
841	Females	Others	>50	Working class	Unemployed	Primary school	White-hispanic	Inactives	No	Yes	Yes	Yes	Yes	Yes	Yes	Yes	Yes	Non smoker	5	Non smoker
842	Males	Married	>50	Middle class	Employed	Higher school	Mixed	Inactives	No	Yes	Yes	Yes	No	Yes	No	Yes	Yes	Former smoker	3	.
843	Males	Married	30-49	Extreme poverty	Employed	Illiterate	Mixed	Inactives	No	No	No	No	No	No	No	No	No	Current smoker	0	3-9 c/day
844	Females	Single	<30	Working class	Unemployed	High school	Mixed	Inactives	No	No	No	No	No	No	No	No	No	Non smoker	0	Non smoker
845	Females	Married	>50	Working class	Unemployed	Primary school	Mixed	Inactives	No	No	No	Yes	No	No	No	Yes	No	Non smoker	1	Non smoker
846	Females	Married	>50	Middle High class	Employed	Higher school	White-hispanic	Inactives	No	Yes	Yes	Yes	No	Yes	No	Yes	Yes	Non smoker	3	Non smoker
847	Males	Single	<30	Middle High class	Unemployed	High school	White-hispanic	Very high	No	No	No	Yes	No	No	No	Yes	Yes	Non smoker	2	Non smoker
848	Females	Others	<30	Working class	Employed	High school	Mixed	Inactives	Yes	No	No	No	No	No	No	Yes	No	Non smoker	0	Non smoker
849	Females	Married	<30	Middle class	Unemployed	High school	White-hispanic	Inactives	No	No	No	No	No	No	No	Yes	Yes	Non smoker	1	Non smoker
850	Males	Others	>50	Working class	Employed	Primary school	Mixed	High	Yes	Yes	Yes	Yes	No	Yes	Yes	Yes	Yes	Former smoker	4	.
851	Males	Single	<30	Working class	Employed	High school	White-hispanic	High	Yes	No	No	No	No	No	No	No	No	Current smoker	0	10 or more c/day
852	Males	Married	>50	Extreme poverty	Unemployed	Higher school	White-hispanic	Moderate	Yes	Yes	Yes	Yes	No	No	Yes	Yes	Yes	Non smoker	3	Non smoker
853	Males	Married	>50	Middle High class	Employed	High school	Mixed	Inactives	Yes	Yes	Yes	No	No	Yes	Yes	Yes	Yes	Current smoker	3	<3
854	Males	Married	>50	Middle class	Employed	High school	Mixed	Low	Yes	Yes	Yes	No	Yes	Yes	Yes	Yes	Yes	Non smoker	4	Non smoker
855	Males	Married	>50	Middle High class	Employed	Higher school	White-hispanic	Moderate	Yes	Yes	Yes	No	No	Yes	Yes	Yes	Yes	Non smoker	3	Non smoker
856	Females	Single	30-49	Extreme poverty	Unemployed	High school	Mixed	Inactives	No	No	No	No	No	Yes	Yes	No	No	Non smoker	2	Non smoker
857	Females	Single	>50	Working class	Unemployed	Higher school	Mixed	Inactives	No	Yes	Yes	Yes	No	No	Yes	Yes	Yes	Non smoker	3	Non smoker
858	Females	Single	30-49	Working class	Employed	Higher school	Mixed	Very low	No	Yes	No	Yes	No	Yes	No	Yes	No	Non smoker	2	Non smoker
859	Males	Single	30-49	Working class	Employed	Higher school	Mixed	Very low	Yes	No	No	No	No	No	No	Yes	Yes	Non smoker	1	Non smoker
860	Females	Single	<30	Middle High class	Employed	Higher school	Mixed	Very low	No	No	No	No	No	No	No	Yes	No	Non smoker	0	Non smoker
861	Females	Single	>50	Middle High class	Employed	Higher school	Mixed	Inactives	No	No	No	No	No	No	No	No	No	Non smoker	0	Non smoker
862	Females	Married	30-49	Working class	Unemployed	High school	Mixed	Moderate	No	No	No	Yes	No	No	No	Yes	No	Non smoker	1	Non smoker
863	Females	Single	<30	Working class	Unemployed	High school	Mixed	Inactives	No	No	No	Yes	No	Yes	No	No	No	Non smoker	2	Non smoker
864	Males	Married	30-49	Working class	Employed	High school	Mixed	Inactives	No	Yes	Yes	No	Yes	Yes	Yes	Yes	Yes	Non smoker	4	Non smoker
865	Females	Married	30-49	Working class	Employed	Primary school	Mixed	Inactives	No	Yes	Yes	Yes	No	No	Yes	Yes	Yes	Former smoker	3	.
866	Females	Others	30-49	Working class	Employed	Primary school	Mixed	Inactives	Yes	No	No	No	No	No	No	No	No	Non smoker	0	Non smoker
867	Females	Married	30-49	Higher class	Employed	Higher school	Mixed	Inactives	No	No	No	No	No	No	No	No	No	Current smoker	0	<3
868	Males	Others	<30	Middle High class	Employed	Higher school	White-hispanic	High	Yes	No	No	Yes	No	No	No	No	No	Former smoker	1	.
869	Females	Single	30-49	Middle High class	Employed	Higher school	Mixed	Inactives	No	No	No	No	No	No	No	Yes	Yes	Former smoker	1	.
870	Males	Single	<30	Middle class	Employed	Higher school	Mixed	Moderate	Yes	No	No	No	No	No	No	No	No	Current smoker	0	<3
871	Females	Others	30-49	Working class	Unemployed	Primary school	Mixed	Inactives	No	Yes	Yes	Yes	No	Yes	Yes	Yes	Yes	Current smoker	4	3-9 c/day
872	Females	Others	30-49	Middle High class	Employed	High school	Mixed	Very high	No	No	No	Yes	No	No	No	No	No	Non smoker	1	Non smoker
873	Females	Others	<30	Working class	Unemployed	High school	Mixed	Very high	No	No	No	Yes	No	No	No	Yes	No	Current smoker	1	<3
874	Females	Single	<30	Working class	Employed	High school	Mixed	Inactives	No	No	No	No	No	No	No	Yes	No	Former smoker	0	.
875	Females	Others	>50	Middle High class	Employed	Higher school	Mixed	Inactives	No	Yes	Yes	Yes	Yes	No	Yes	Yes	Yes	Non smoker	4	Non smoker
876	Males	Married	30-49	Middle High class	Employed	High school	Mixed	Moderate	No	No	No	No	No	No	Yes	No	No	Non smoker	1	Non smoker
877	Females	Others	>50	Middle class	Unemployed	High school	White-hispanic	High	No	Yes	Yes	Yes	Yes	Yes	Yes	Yes	Yes	Non smoker	5	Non smoker
878	Females	Single	<30	Middle class	Unemployed	High school	Mixed	Inactives	No	Yes	No	Yes	No	No	Yes	Yes	No	Non smoker	2	Non smoker
879	Males	Others	30-49	Middle class	Unemployed	High school	Mixed	Inactives	Yes	Yes	Yes	Yes	Yes	Yes	Yes	Yes	Yes	Current smoker	5	<3
880	Males	Single	<30	Higher class	Employed	Higher school	Mixed	High	No	No	No	No	No	Yes	No	No	No	Non smoker	1	Non smoker
881	Males	Single	>50	Middle High class	Employed	Higher school	White-hispanic	Low	Yes	Yes	Yes	Yes	Yes	No	Yes	Yes	Yes	Current smoker	4	10 or more c/day
882	Males	Single	>50	Middle class	Unemployed	Primary school	Mixed	Inactives	No	Yes	Yes	Yes	Yes	Yes	Yes	Yes	No	Non smoker	4	Non smoker
883	Females	Single	30-49	Middle class	Employed	High school	Mixed	Inactives	No	No	No	Yes	No	No	No	Yes	Yes	Former smoker	2	.
884	Females	Single	<30	Working class	Unemployed	High school	Mixed	Inactives	Yes	Yes	No	Yes	No	No	Yes	Yes	No	Non smoker	2	Non smoker
885	Females	Single	<30	Middle class	Employed	High school	Mixed	Low	No	No	No	Yes	No	No	No	Yes	No	Non smoker	1	Non smoker
886	Females	Others	<30	Working class	Employed	High school	Mixed	Inactives	Yes	No	No	No	No	No	No	No	No	Non smoker	0	Non smoker
887	Males	Single	<30	Working class	Employed	Higher school	Mixed	Very low	Yes	Yes	Yes	Yes	Yes	No	Yes	Yes	Yes	Non smoker	4	Non smoker
888	Males	Single	<30	Middle class	Unemployed	High school	Mixed	Inactives	Yes	No	No	No	No	No	No	No	No	Current smoker	0	<3
889	Females	Single	30-49	Working class	Unemployed	Primary school	Mixed	Inactives	No	No	No	No	No	No	No	No	No	Non smoker	0	Non smoker
890	Females	Married	30-49	Middle High class	Unemployed	Higher school	White-hispanic	Inactives	No	Yes	Yes	Yes	Yes	No	Yes	Yes	Yes	Non smoker	4	Non smoker
891	Males	Single	30-49	Middle High class	Employed	Higher school	Mixed	Low	Yes	Yes	Yes	Yes	No	Yes	Yes	Yes	No	Current smoker	3	<3
892	Females	Single	<30	Middle class	Unemployed	High school	Mixed	Inactives	No	No	No	Yes	No	No	No	No	No	Non smoker	1	Non smoker
893	Females	Single	30-49	Working class	Employed	High school	Mixed	High	Yes	No	No	No	No	No	No	Yes	Yes	Non smoker	1	Non smoker
894	Females	Married	>50	Working class	Unemployed	Primary school	White-hispanic	Inactives	No	Yes	Yes	No	Yes	Yes	Yes	Yes	Yes	Non smoker	4	Non smoker
895	Females	Single	<30	Middle High class	Employed	Higher school	Mixed	Very high	Yes	No	No	Yes	No	No	No	Yes	No	Non smoker	1	Non smoker
896	Females	Single	30-49	Extreme poverty	Unemployed	Primary school	Mixed	Inactives	No	No	No	Yes	No	No	No	Yes	Yes	Current smoker	2	10 or more c/day
897	Females	Others	30-49	Working class	Unemployed	Primary school	Mixed	Inactives	No	No	No	No	No	No	No	No	No	Non smoker	0	Non smoker
898	Females	Married	<30	Working class	Unemployed	High school	White-hispanic	Inactives	Yes	No	No	Yes	No	No	No	Yes	No	Non smoker	1	Non smoker
899	Females	Single	30-49	Working class	Unemployed	High school	Mixed	High	No	No	No	No	No	No	No	No	No	Non smoker	0	Non smoker
900	Females	Others	30-49	Working class	Unemployed	Higher school	White-hispanic	Inactives	No	Yes	Yes	Yes	Yes	Yes	Yes	Yes	No	Non smoker	4	Non smoker
901	Males	Single	30-49	Working class	Employed	Primary school	Mixed	Low	Yes	Yes	Yes	Yes	Yes	Yes	No	No	No	Current smoker	3	3-9 c/day
902	Males	Married	30-49	Middle class	Unemployed	Higher school	White-hispanic	Inactives	No	Yes	Yes	Yes	Yes	No	No	Yes	Yes	Former smoker	3	.
903	Males	Married	<30	Middle class	Employed	High school	Mixed	Very high	No	No	No	No	No	No	No	No	No	Non smoker	0	Non smoker
904	Males	Single	<30	Middle class	Unemployed	High school	Mixed	Inactives	No	Yes	Yes	Yes	No	No	Yes	Yes	Yes	Non smoker	3	Non smoker
905	Males	Married	>50	Middle class	Employed	Higher school	Mixed	High	No	Yes	No	Yes	No	Yes	No	Yes	No	Current smoker	2	3-9 c/day
906	Females	Married	>50	Working class	Employed	Primary school	White-hispanic	Inactives	No	Yes	Yes	Yes	No	No	Yes	Yes	Yes	Non smoker	3	Non smoker
907	Males	Single	<30	Middle High class	Employed	High school	White-hispanic	Low	Yes	No	No	Yes	No	No	No	No	No	Non smoker	1	Non smoker
908	Males	Single	<30	Working class	Employed	High school	Mixed	Very low	Yes	No	No	No	No	No	No	No	No	Current smoker	0	10 or more c/day
909	Females	Single	>50	Extreme poverty	Unemployed	Illiterate	Indigenous american	High	No	No	No	Yes	No	No	No	Yes	No	Non smoker	1	Non smoker
910	Males	Married	30-49	Middle class	Employed	Higher school	Mixed	Inactives	No	Yes	Yes	Yes	Yes	No	Yes	Yes	Yes	Non smoker	4	Non smoker
911	Females	Single	<30	Working class	Unemployed	High school	Mixed	Inactives	No	No	No	Yes	No	No	No	No	No	Non smoker	1	Non smoker
912	Females	Married	30-49	Middle class	Unemployed	Higher school	Mixed	High	No	No	No	Yes	No	No	No	Yes	Yes	Current smoker	2	3-9 c/day
913	Females	Married	>50	Working class	Employed	High school	Mixed	Inactives	No	Yes	Yes	No	Yes	Yes	Yes	Yes	Yes	Former smoker	4	.
914	Females	Married	>50	Middle High class	Employed	Higher school	Mixed	Inactives	No	Yes	No	Yes	No	No	Yes	Yes	No	Non smoker	2	Non smoker
915	Females	Others	>50	Working class	Unemployed	Primary school	Mixed	High	No	Yes	Yes	Yes	Yes	No	Yes	Yes	Yes	Non smoker	4	Non smoker
916	Females	Single	>50	Working class	Unemployed	Primary school	Mixed	Inactives	No	Yes	Yes	Yes	No	Yes	Yes	Yes	Yes	Non smoker	4	Non smoker
917	Males	Single	>50	Working class	Employed	Primary school	Mixed	Moderate	Yes	Yes	Yes	No	No	Yes	Yes	Yes	Yes	Current smoker	3	3-9 c/day
918	Females	Single	<30	Working class	Unemployed	High school	Mixed	Very high	No	No	No	No	No	No	No	No	No	Non smoker	0	Non smoker
919	Males	Married	30-49	Working class	Employed	High school	Mixed	Inactives	Yes	Yes	Yes	Yes	Yes	Yes	Yes	Yes	Yes	Non smoker	5	Non smoker
920	Males	Single	<30	Middle class	Employed	High school	Mixed	Very high	No	Yes	Yes	No	Yes	Yes	Yes	No	No	Non smoker	3	Non smoker
921	Females	Single	30-49	Working class	Employed	High school	White-hispanic	Inactives	No	No	No	No	No	No	No	No	No	Current smoker	0	<3
922	Females	Married	<30	Middle class	Employed	Higher school	Mixed	Inactives	No	No	No	No	No	No	No	No	No	Non smoker	0	Non smoker
923	Females	Single	30-49	Middle class	Unemployed	Higher school	White-hispanic	Low	No	Yes	Yes	Yes	Yes	No	No	Yes	Yes	Non smoker	3	Non smoker
924	Females	Others	30-49	Working class	Employed	High school	White-hispanic	Low	Yes	Yes	No	Yes	No	No	Yes	Yes	No	Non smoker	2	Non smoker
925	Males	Others	<30	Middle class	Employed	High school	Mixed	Inactives	No	No	No	No	No	No	No	No	No	Former smoker	0	.
926	Females	Single	>50	Working class	Employed	Primary school	Mixed	Inactives	No	Yes	Yes	Yes	No	No	Yes	Yes	Yes	Former smoker	3	.
927	Females	Others	>50	Extreme poverty	Unemployed	Primary school	Mixed	Inactives	No	Yes	No	Yes	No	No	Yes	Yes	No	Non smoker	2	Non smoker
928	Females	Others	<30	Working class	Unemployed	Primary school	Mixed	Low	No	No	No	No	No	No	No	No	No	Non smoker	0	Non smoker
929	Females	Married	30-49	Middle class	Employed	Higher school	Mixed	Very low	No	No	No	No	No	Yes	No	Yes	No	Non smoker	1	Non smoker
930	Males	Single	30-49	Middle class	Employed	High school	Mixed	High	Yes	Yes	Yes	No	No	Yes	Yes	Yes	Yes	Current smoker	3	<3
931	Males	Single	<30	Higher class	Employed	Higher school	Mixed	Inactives	No	Yes	Yes	Yes	No	No	Yes	Yes	Yes	Non smoker	3	Non smoker
932	Females	Others	>50	Working class	Unemployed	High school	Mixed	Inactives	Yes	Yes	Yes	Yes	No	Yes	Yes	Yes	Yes	Former smoker	4	.
933	Females	Single	<30	Middle class	Employed	High school	White-hispanic	Inactives	Yes	No	No	No	No	No	No	No	No	Non smoker	0	Non smoker
934	Males	Married	>50	Working class	Unemployed	High school	Afro-venezuelan	Low	Yes	Yes	Yes	Yes	No	Yes	Yes	Yes	No	Non smoker	3	Non smoker
935	Males	Single	>50	Middle class	Employed	Primary school	Mixed	Low	Yes	No	No	Yes	No	Yes	No	No	No	Non smoker	2	Non smoker
936	Females	Single	<30	Working class	Employed	High school	Mixed	Inactives	Yes	No	No	Yes	No	No	No	Yes	No	Non smoker	1	Non smoker
937	Females	Single	>50	Middle class	Employed	High school	Mixed	Low	No	No	No	No	No	No	Yes	Yes	No	Non smoker	1	Non smoker
938	Males	Single	30-49	Working class	Employed	High school	Mixed	Inactives	Yes	Yes	Yes	No	Yes	Yes	No	Yes	Yes	Non smoker	3	Non smoker
939	Females	Single	<30	Working class	Employed	High school	Mixed	Inactives	No	No	No	Yes	No	No	Yes	No	No	Non smoker	2	Non smoker
940	Females	Married	30-49	Working class	Unemployed	Primary school	Mixed	Inactives	Yes	Yes	Yes	Yes	No	No	Yes	Yes	Yes	Current smoker	3	3-9 c/day
941	Males	Single	<30	Middle class	Employed	High school	Mixed	Very high	No	No	No	No	No	No	No	No	No	Non smoker	0	Non smoker
942	Males	Single	<30	Working class	Employed	High school	Mixed	Very low	No	No	No	No	No	No	No	Yes	No	Former smoker	0	.
943	Females	Married	30-49	Working class	Unemployed	High school	Mixed	Inactives	Yes	Yes	Yes	Yes	No	Yes	Yes	Yes	Yes	Current smoker	4	10 or more c/day
944	Males	Others	30-49	Middle class	Employed	Higher school	Afro-venezuelan	Very high	Yes	No	No	No	No	No	No	Yes	No	Former smoker	0	.
945	Females	Single	<30	Middle class	Unemployed	High school	Mixed	Inactives	No	No	No	No	No	No	No	Yes	No	Non smoker	0	Non smoker
946	Females	Single	<30	Working class	Employed	Primary school	Mixed	Very high	No	No	No	No	No	No	Yes	Yes	Yes	Non smoker	2	Non smoker
947	Females	Single	30-49	Middle class	Unemployed	High school	Mixed	Inactives	No	No	No	No	No	No	No	No	No	Non smoker	0	Non smoker
948	Females	Single	30-49	Extreme poverty	Employed	Illiterate	Mixed	Inactives	No	Yes	No	Yes	No	Yes	No	Yes	No	Non smoker	2	Non smoker
949	Females	Married	>50	Working class	Employed	High school	Mixed	Inactives	No	No	No	Yes	No	No	No	No	No	Current smoker	1	3-9 c/day
950	Females	Others	<30	Working class	Employed	High school	White-hispanic	Low	Yes	No	No	No	Yes	No	No	Yes	No	Non smoker	1	Non smoker
951	Females	Others	30-49	Middle class	Unemployed	Higher school	White-hispanic	Inactives	Yes	Yes	Yes	Yes	No	No	Yes	Yes	Yes	Former smoker	3	.
952	Females	Others	>50	Working class	Unemployed	High school	Mixed	Very high	No	Yes	No	No	Yes	Yes	No	Yes	No	Non smoker	2	Non smoker
953	Females	Single	<30	Working class	Unemployed	High school	Mixed	Inactives	No	No	No	No	No	No	No	No	No	Non smoker	0	Non smoker
954	Females	Single	<30	Working class	Unemployed	High school	Mixed	High	No	No	No	Yes	No	No	No	No	No	Non smoker	1	Non smoker
955	Females	Single	<30	Middle class	Employed	Higher school	White-hispanic	Moderate	No	No	No	No	No	No	No	No	No	Non smoker	0	Non smoker
956	Males	Married	>50	Working class	Employed	Primary school	Mixed	Inactives	No	No	No	Yes	No	No	Yes	No	No	Former smoker	2	.
957	Males	Single	<30	Middle class	Employed	High school	Mixed	Inactives	No	No	No	No	No	No	No	Yes	No	Non smoker	0	Non smoker
958	Females	Married	30-49	Working class	Unemployed	Primary school	Mixed	Inactives	No	Yes	Yes	Yes	No	No	Yes	Yes	Yes	Non smoker	3	Non smoker
959	Females	Single	<30	Working class	Unemployed	High school	Mixed	Inactives	No	No	No	No	No	Yes	No	No	No	Non smoker	1	Non smoker
960	Females	Married	30-49	Working class	Unemployed	High school	Mixed	Inactives	No	No	No	Yes	No	No	No	Yes	Yes	Non smoker	2	Non smoker
961	Males	Married	30-49	Middle High class	Employed	High school	White-hispanic	Inactives	Yes	Yes	Yes	Yes	Yes	Yes	Yes	Yes	Yes	Non smoker	5	Non smoker
962	Males	Single	<30	Middle class	Employed	Higher school	Mixed	Very high	No	No	No	No	No	No	No	No	No	Former smoker	0	.
963	Females	Married	30-49	Middle High class	Employed	Higher school	Mixed	Inactives	Yes	No	No	Yes	No	No	No	Yes	No	Non smoker	1	Non smoker
964	Males	Single	<30	Middle High class	Unemployed	High school	Mixed	Moderate	Yes	No	No	No	No	No	No	No	No	Current smoker	0	<3
965	Females	Married	<30	Middle class	Employed	Higher school	White-hispanic	Inactives	No	No	No	Yes	No	No	No	Yes	Yes	Non smoker	2	Non smoker
966	Females	Single	>50	Working class	Unemployed	Illiterate	Mixed	Very low	No	Yes	Yes	No	No	Yes	Yes	Yes	Yes	Former smoker	3	.
967	Females	Married	>50	Middle class	Unemployed	High school	Mixed	Moderate	Yes	No	No	No	No	No	No	Yes	Yes	Former smoker	1	.
968	Males	Others	30-49	Middle class	Employed	High school	Mixed	Inactives	Yes	No	No	No	No	No	No	Yes	Yes	Former smoker	1	.
969	Females	Married	>50	Higher class	Employed	Higher school	White-hispanic	Inactives	Yes	No	No	Yes	No	Yes	No	No	No	Non smoker	2	Non smoker
970	Females	Others	>50	Middle class	Unemployed	High school	Mixed	Inactives	Yes	Yes	Yes	Yes	No	Yes	Yes	Yes	Yes	Former smoker	4	.
971	Males	Married	>50	Working class	Employed	High school	Mixed	Very low	Yes	Yes	Yes	No	Yes	Yes	Yes	Yes	Yes	Non smoker	4	Non smoker
972	Males	Married	30-49	Middle High class	Employed	Higher school	Mixed	Very high	Yes	No	No	No	Yes	No	No	Yes	No	Non smoker	1	Non smoker
973	Males	Single	<30	Middle High class	Unemployed	High school	Mixed	Very high	No	Yes	No	Yes	No	No	Yes	Yes	No	Non smoker	2	Non smoker
975	Males	Single	<30	Middle High class	Unemployed	High school	Mixed	Low	No	No	No	Yes	Yes	No	No	No	No	Non smoker	2	Non smoker
976	Females	Others	30-49	Middle class	Employed	High school	Mixed	Moderate	Yes	No	No	Yes	No	No	No	Yes	Yes	Former smoker	2	.
977	Males	Single	<30	Middle High class	Unemployed	High school	Mixed	Moderate	Yes	No	No	No	No	No	No	No	No	Non smoker	0	Non smoker
978	Males	Married	>50	Middle class	Employed	High school	Mixed	Inactives	No	Yes	Yes	Yes	Yes	Yes	Yes	Yes	Yes	Former smoker	5	.
979	Males	Married	30-49	Higher class	Employed	Higher school	Mixed	Inactives	Yes	No	No	No	No	No	No	No	No	Non smoker	0	Non smoker
980	Females	Married	30-49	Middle class	Employed	Higher school	White-hispanic	Inactives	Yes	Yes	Yes	Yes	Yes	No	Yes	Yes	Yes	Current smoker	4	3-9 c/day
981	Males	Single	<30	Middle High class	Employed	High school	Mixed	Inactives	No	No	No	No	No	No	No	No	No	Non smoker	0	Non smoker
982	Females	Single	<30	Middle class	Unemployed	High school	Mixed	Inactives	No	No	No	Yes	No	No	Yes	No	No	Non smoker	2	Non smoker
983	Males	Married	>50	Middle class	Employed	High school	Mixed	Low	Yes	Yes	Yes	Yes	Yes	No	Yes	Yes	Yes	Former smoker	4	.
984	Males	Single	<30	Middle High class	Unemployed	High school	White-hispanic	Inactives	Yes	No	No	Yes	No	No	Yes	No	No	Non smoker	2	Non smoker
985	Males	Single	30-49	Middle class	Employed	High school	Mixed	Very high	Yes	No	No	Yes	No	No	No	Yes	No	Former smoker	1	.
986	Females	Married	30-49	Working class	Employed	High school	Mixed	Inactives	No	Yes	Yes	Yes	No	Yes	Yes	Yes	Yes	Non smoker	4	Non smoker
987	Females	Others	<30	Middle class	Unemployed	High school	White-hispanic	Inactives	No	No	No	Yes	No	No	No	Yes	Yes	Current smoker	2	3-9 c/day
988	Males	Single	>50	Middle class	Unemployed	High school	Mixed	Low	Yes	Yes	Yes	No	Yes	Yes	Yes	Yes	Yes	Non smoker	4	Non smoker
989	Males	Married	30-49	Middle High class	Employed	Higher school	Mixed	Inactives	No	No	No	No	No	No	No	Yes	Yes	Former smoker	1	.
990	Males	Single	<30	Higher class	Employed	Higher school	Mixed	Inactives	Yes	Yes	Yes	Yes	No	Yes	No	Yes	Yes	Former smoker	3	.
991	Females	Married	30-49	Middle High class	Employed	Higher school	Mixed	Inactives	Yes	No	No	No	Yes	No	No	No	No	Non smoker	1	Non smoker
992	Males	Married	>50	Middle High class	Unemployed	Higher school	Mixed	Inactives	No	Yes	Yes	Yes	No	Yes	Yes	Yes	Yes	Non smoker	4	Non smoker
993	Males	Others	>50	Middle class	Unemployed	Higher school	Mixed	Very low	Yes	No	No	No	No	No	Yes	Yes	Yes	Current smoker	2	3-9 c/day
994	Females	Single	30-49	Working class	Employed	Illiterate	Mixed	Inactives	No	No	No	Yes	No	No	No	Yes	Yes	Former smoker	2	.
995	Females	Others	30-49	Middle class	Employed	Higher school	Mixed	Inactives	No	No	No	No	No	No	Yes	Yes	Yes	Former smoker	2	.
996	Females	Married	30-49	Middle High class	Employed	Higher school	Afro-venezuelan	Inactives	No	No	No	Yes	No	No	No	Yes	Yes	Non smoker	2	Non smoker
997	Females	Single	<30	Middle class	Employed	Higher school	Mixed	Inactives	No	No	No	Yes	No	No	No	Yes	No	Non smoker	1	Non smoker
998	Females	Others	30-49	Middle class	Employed	Primary school	Mixed	Inactives	No	No	No	No	No	No	Yes	Yes	Yes	Non smoker	2	Non smoker
999	Males	Single	<30	Middle class	Employed	Higher school	Afro-venezuelan	Moderate	Yes	No	No	No	No	No	No	No	No	Non smoker	0	Non smoker
1000	Males	Married	>50	Working class	Employed	High school	Mixed	Inactives	No	No	No	No	No	No	No	No	No	Non smoker	0	Non smoker
1001	Males	Single	<30	Middle class	Unemployed	High school	Mixed	High	No	No	No	No	No	No	No	No	No	Non smoker	0	Non smoker
1002	Females	Single	>50	Middle class	Employed	Higher school	Mixed	Moderate	No	No	No	Yes	No	No	No	Yes	No	Non smoker	1	Non smoker
1003	Females	Single	<30	Middle class	Employed	Higher school	Mixed	Inactives	No	No	No	No	No	No	No	No	No	Non smoker	0	Non smoker
1004	Females	Single	>50	Working class	Employed	Primary school	Mixed	Inactives	No	Yes	Yes	Yes	Yes	No	Yes	Yes	No	Non smoker	3	Non smoker
1005	Females	Married	30-49	Middle High class	Employed	Higher school	Mixed	Very low	No	Yes	Yes	Yes	No	No	Yes	Yes	Yes	Non smoker	3	Non smoker
1006	Females	Others	30-49	Middle High class	Unemployed	High school	Mixed	Very high	No	Yes	Yes	Yes	No	No	Yes	Yes	Yes	Non smoker	3	Non smoker
1007	Females	Single	>50	Working class	Employed	High school	Mixed	Inactives	Yes	Yes	Yes	Yes	No	No	Yes	Yes	Yes	Non smoker	3	Non smoker
1008	Females	Single	<30	Middle class	Employed	Higher school	Mixed	Inactives	Yes	No	No	No	No	No	No	Yes	Yes	Non smoker	1	Non smoker
1009	Males	Single	<30	Middle class	Employed	High school	Mixed	Inactives	Yes	No	No	No	No	No	Yes	Yes	Yes	Former smoker	2	.
1010	Females	Others	>50	Middle class	Employed	Higher school	Mixed	Inactives	Yes	No	No	No	No	No	No	No	No	Non smoker	0	Non smoker
1011	Females	Married	30-49	Middle High class	Employed	High school	Mixed	Moderate	No	Yes	Yes	Yes	No	Yes	Yes	Yes	Yes	Non smoker	4	Non smoker
1012	Males	Married	30-49	Middle class	Employed	High school	Mixed	Inactives	No	No	No	No	No	No	Yes	Yes	Yes	Former smoker	2	.
1013	Males	Married	>50	Middle class	Unemployed	Primary school	Mixed	Inactives	No	Yes	Yes	Yes	Yes	Yes	No	Yes	Yes	Non smoker	4	Non smoker
1014	Males	Married	>50	Working class	Unemployed	Primary school	White-hispanic	Inactives	Yes	No	No	Yes	No	No	No	Yes	Yes	Former smoker	2	.
1015	Males	Married	30-49	Middle class	Employed	High school	White-hispanic	Very high	No	Yes	Yes	Yes	No	Yes	Yes	Yes	Yes	Former smoker	4	.
1016	Males	Married	30-49	Middle class	Employed	Higher school	Mixed	Inactives	Yes	No	No	No	No	Yes	No	Yes	Yes	Current smoker	2	10 or more c/day
1017	Males	Married	>50	Middle High class	Unemployed	Higher school	White-hispanic	Inactives	Yes	Yes	Yes	Yes	Yes	Yes	Yes	Yes	Yes	Non smoker	5	Non smoker
1018	Males	Single	<30	Middle High class	Employed	Higher school	Mixed	Moderate	No	Yes	No	Yes	No	No	Yes	Yes	No	Non smoker	2	Non smoker
1019	Females	Single	>50	Middle class	Employed	High school	Mixed	Low	Yes	Yes	Yes	Yes	Yes	Yes	Yes	Yes	No	Non smoker	4	Non smoker
1020	Males	Single	<30	Middle class	Employed	High school	Mixed	High	Yes	No	No	No	No	No	No	Yes	No	Non smoker	0	Non smoker
1021	Males	Single	>50	Working class	Employed	Primary school	Mixed	Inactives	No	Yes	Yes	Yes	Yes	No	Yes	Yes	Yes	Current smoker	4	10 or more c/day
1022	Females	Single	>50	Middle High class	Employed	Higher school	Mixed	Inactives	No	Yes	Yes	Yes	Yes	No	No	Yes	Yes	Current smoker	3	3-9 c/day
1023	Males	Married	>50	Middle High class	Employed	Higher school	White-hispanic	Inactives	No	Yes	Yes	Yes	Yes	No	Yes	Yes	Yes	Non smoker	4	Non smoker
1024	Females	Single	30-49	Middle class	Employed	Higher school	White-hispanic	Very low	Yes	No	No	Yes	No	No	No	Yes	Yes	Former smoker	2	.
1025	Females	Single	<30	Middle class	Employed	Higher school	White-hispanic	Inactives	Yes	No	No	Yes	No	No	No	Yes	Yes	Former smoker	2	.
1026	Males	Single	<30	Middle class	Unemployed	High school	White-hispanic	Moderate	No	Yes	No	Yes	Yes	No	No	Yes	No	Non smoker	2	Non smoker
1027	Males	Others	>50	Middle class	Employed	Higher school	White-hispanic	Low	No	No	No	No	No	Yes	No	Yes	Yes	Non smoker	2	Non smoker
1028	Females	Married	30-49	Middle class	Employed	Higher school	Mixed	Inactives	No	No	No	No	No	No	Yes	Yes	Yes	Current smoker	2	3-9 c/day
1029	Males	Married	30-49	Middle class	Employed	Higher school	Mixed	Inactives	Yes	Yes	No	Yes	No	Yes	No	Yes	No	Non smoker	2	Non smoker
1030	Females	Married	<30	Working class	Employed	Higher school	Mixed	Inactives	No	No	No	Yes	No	No	No	Yes	Yes	Non smoker	2	Non smoker
1031	Females	Single	<30	Middle class	Employed	Higher school	Mixed	Inactives	Yes	No	No	Yes	No	No	No	No	No	Non smoker	1	Non smoker
1032	Males	Married	<30	Middle High class	Employed	Higher school	Mixed	Low	No	Yes	Yes	Yes	No	No	Yes	Yes	Yes	Non smoker	3	Non smoker
1033	Males	Single	<30	Middle class	Unemployed	High school	Mixed	Inactives	No	Yes	Yes	Yes	Yes	No	Yes	Yes	No	Non smoker	3	Non smoker
1034	Males	Single	<30	Middle class	Unemployed	Higher school	Mixed	Inactives	No	Yes	Yes	Yes	No	No	Yes	Yes	Yes	Non smoker	3	Non smoker
1035	Males	Married	<30	Middle class	Employed	Higher school	White-hispanic	Moderate	No	Yes	Yes	Yes	Yes	No	No	Yes	Yes	Non smoker	3	Non smoker
1036	Males	Single	<30	Middle High class	Employed	High school	Mixed	High	Yes	Yes	Yes	Yes	No	Yes	No	Yes	Yes	Non smoker	3	Non smoker
1037	Females	Married	30-49	Middle High class	Employed	Higher school	Mixed	Inactives	No	Yes	Yes	Yes	Yes	No	Yes	Yes	Yes	Non smoker	4	Non smoker
1038	Females	Single	<30	Working class	Unemployed	High school	Mixed	Inactives	No	No	No	No	No	No	No	No	No	Non smoker	0	Non smoker
1039	Females	Married	>50	Middle class	Employed	High school	White-hispanic	Inactives	No	No	No	No	No	No	Yes	Yes	Yes	Non smoker	2	Non smoker
1040	Females	Married	>50	Middle class	Unemployed	Higher school	Mixed	Inactives	Yes	Yes	Yes	No	Yes	No	Yes	Yes	Yes	Former smoker	3	.
1041	Males	Single	<30	Middle High class	Unemployed	High school	White-hispanic	Inactives	No	No	No	No	No	No	Yes	Yes	Yes	Non smoker	2	Non smoker
1042	Males	Single	<30	Middle High class	Unemployed	Higher school	White-hispanic	High	Yes	Yes	Yes	Yes	Yes	No	Yes	Yes	No	Non smoker	3	Non smoker
1043	Males	Married	30-49	Middle class	Employed	High school	White-hispanic	Inactives	No	Yes	Yes	Yes	Yes	Yes	Yes	Yes	Yes	Non smoker	5	Non smoker
1044	Females	Single	<30	Middle class	Employed	Higher school	Mixed	Inactives	No	No	No	Yes	No	No	No	Yes	Yes	Current smoker	2	10 or more c/day
1045	Males	Single	<30	Middle High class	Unemployed	Higher school	Mixed	High	Yes	No	No	No	No	No	No	No	No	Non smoker	0	Non smoker
1046	Males	Married	>50	Middle class	Employed	High school	Mixed	Inactives	Yes	Yes	Yes	Yes	No	No	Yes	Yes	Yes	Current smoker	3	3-9 c/day
1047	Females	Married	30-49	Middle High class	Unemployed	Higher school	White-hispanic	High	No	No	No	No	No	No	No	Yes	Yes	Non smoker	1	Non smoker
1048	Males	Married	30-49	Middle class	Employed	High school	Mixed	Very low	Yes	Yes	Yes	Yes	Yes	No	Yes	Yes	Yes	Non smoker	4	Non smoker
1049	Females	Single	<30	Middle High class	Unemployed	High school	White-hispanic	Inactives	No	No	No	Yes	No	No	No	No	No	Non smoker	1	Non smoker
1050	Males	Married	>50	Middle High class	Unemployed	Higher school	Mixed	Inactives	No	No	No	No	Yes	No	No	Yes	Yes	Non smoker	2	Non smoker
1051	Males	Single	<30	Working class	Employed	High school	Mixed	Very high	Yes	No	No	No	No	No	No	No	No	Current smoker	0	<3
1052	Males	Single	<30	Working class	Employed	High school	Mixed	Low	Yes	No	No	Yes	No	No	No	No	No	Current smoker	1	<3
1053	Males	Others	>50	Working class	Employed	Primary school	Mixed	.	Yes	Yes	Yes	Yes	Yes	Yes	Yes	Yes	No	Current smoker	4	<3
1054	Males	Married	30-49	Middle class	Unemployed	High school	Mixed	Inactives	Yes	Yes	Yes	Yes	Yes	Yes	Yes	Yes	Yes	Non smoker	5	Non smoker
1055	Females	Single	30-49	Middle class	Employed	Higher school	Mixed	Inactives	Yes	No	No	Yes	No	No	No	Yes	Yes	Non smoker	2	Non smoker
1056	Females	Single	<30	Middle class	Unemployed	High school	White-hispanic	Low	No	No	No	Yes	No	No	No	Yes	No	Non smoker	1	Non smoker
1057	Females	Single	30-49	Middle class	Employed	Higher school	Mixed	Inactives	Yes	No	No	Yes	No	No	No	Yes	Yes	Former smoker	2	.
1058	Males	Married	>50	Working class	Employed	High school	White-hispanic	Inactives	Yes	Yes	Yes	Yes	No	No	Yes	Yes	Yes	Former smoker	3	.
1059	Males	Others	30-49	Middle class	Employed	Higher school	Mixed	Inactives	Yes	Yes	Yes	Yes	Yes	No	Yes	Yes	Yes	Non smoker	4	Non smoker
1060	Males	Single	<30	Working class	Unemployed	Higher school	Mixed	Inactives	No	No	No	Yes	No	No	No	Yes	Yes	Non smoker	2	Non smoker
1061	Females	Others	>50	Middle High class	Unemployed	Primary school	White-hispanic	Inactives	No	Yes	Yes	Yes	Yes	No	Yes	Yes	Yes	Non smoker	4	Non smoker
1062	Males	Single	<30	Middle class	Unemployed	High school	Mixed	Very high	Yes	No	No	No	No	No	No	No	No	Non smoker	0	Non smoker
1063	Males	Married	>50	Middle class	Employed	Higher school	Mixed	Inactives	No	No	No	No	No	No	No	Yes	Yes	Non smoker	1	Non smoker
1064	Males	Single	>50	Middle class	Employed	Higher school	Mixed	Inactives	Yes	Yes	No	No	Yes	No	Yes	Yes	No	Non smoker	2	Non smoker
1065	Females	Married	30-49	Working class	Employed	High school	Mixed	Inactives	Yes	No	No	No	No	No	No	Yes	No	Non smoker	0	Non smoker
1066	Males	Single	<30	Middle class	Unemployed	High school	White-hispanic	Inactives	Yes	Yes	Yes	Yes	Yes	No	No	Yes	Yes	Non smoker	3	Non smoker
1067	Females	Single	<30	Middle class	Unemployed	High school	Mixed	Inactives	Yes	No	No	Yes	No	No	No	Yes	No	Non smoker	1	Non smoker
1068	Males	Married	<30	Middle High class	Employed	Higher school	Mixed	Inactives	Yes	No	No	No	No	No	Yes	No	No	Non smoker	1	Non smoker
1069	Males	Married	>50	Working class	Unemployed	High school	Mixed	Low	Yes	No	No	No	No	No	No	Yes	Yes	Former smoker	1	.
1070	Males	Married	30-49	Working class	Employed	Primary school	Mixed	Inactives	No	No	No	Yes	Yes	No	No	No	No	Non smoker	2	Non smoker
1071	Males	Others	>50	Working class	Unemployed	High school	Mixed	Inactives	Yes	Yes	Yes	Yes	Yes	No	Yes	No	No	Non smoker	3	Non smoker
1072	Females	Married	>50	Working class	Unemployed	Primary school	Afro-venezuelan	Inactives	No	Yes	Yes	Yes	Yes	Yes	Yes	Yes	Yes	Non smoker	5	Non smoker
1073	Males	Single	<30	Middle class	Unemployed	Higher school	White-hispanic	High	Yes	No	No	No	No	No	No	No	No	Former smoker	0	.
1074	Males	Married	>50	Middle class	Employed	Primary school	Mixed	Inactives	No	Yes	Yes	Yes	No	No	Yes	Yes	Yes	Non smoker	3	Non smoker
1075	Females	Others	30-49	Middle class	Employed	Higher school	White-hispanic	Inactives	No	Yes	Yes	Yes	Yes	No	Yes	Yes	Yes	Non smoker	4	Non smoker
1076	Males	Others	>50	Working class	Employed	Primary school	Mixed	Inactives	Yes	Yes	No	Yes	No	No	Yes	Yes	No	Non smoker	2	Non smoker
1077	Males	Others	<30	Middle High class	Employed	Higher school	White-hispanic	Very low	Yes	No	No	No	No	No	No	No	No	Non smoker	0	Non smoker
1078	Males	Married	30-49	Middle class	Employed	High school	Mixed	Very low	Yes	Yes	Yes	Yes	Yes	No	Yes	Yes	Yes	Non smoker	4	Non smoker
1079	Females	Single	<30	Middle High class	Unemployed	High school	Mixed	Inactives	No	No	No	Yes	No	No	No	No	No	Non smoker	1	Non smoker
1080	Males	Married	30-49	Middle class	Unemployed	Higher school	White-hispanic	Very low	Yes	Yes	Yes	Yes	Yes	No	No	Yes	Yes	Former smoker	3	.
1081	Females	Single	<30	Working class	Unemployed	High school	Indigenous american	Very high	No	No	No	Yes	No	No	No	No	No	Non smoker	1	Non smoker
1082	Females	Married	30-49	Working class	Unemployed	Primary school	Mixed	High	No	Yes	No	Yes	No	No	Yes	Yes	No	Non smoker	2	Non smoker
1083	Males	Single	<30	Middle class	Employed	Higher school	Mixed	Moderate	No	No	No	No	No	No	No	No	No	Non smoker	0	Non smoker
1084	Females	Married	30-49	Middle class	Employed	Higher school	Mixed	Moderate	Yes	No	No	Yes	Yes	No	No	No	No	Non smoker	2	Non smoker
1085	Males	Single	<30	Middle class	Unemployed	Higher school	Mixed	Inactives	Yes	Yes	Yes	Yes	Yes	No	Yes	Yes	Yes	Non smoker	4	Non smoker
1086	Females	Single	30-49	Middle class	Employed	High school	Mixed	High	No	No	No	Yes	No	No	No	Yes	Yes	Non smoker	2	Non smoker
1087	Males	Single	<30	Middle High class	Unemployed	Higher school	Mixed	High	No	No	No	No	No	No	No	Yes	No	Non smoker	0	Non smoker
1088	Males	Single	<30	Middle High class	Unemployed	Higher school	Mixed	Very high	No	No	No	No	No	No	No	No	No	Non smoker	0	Non smoker
1089	Males	Married	>50	Middle class	Employed	High school	Mixed	Inactives	Yes	No	No	No	No	No	Yes	Yes	No	Former smoker	1	.
1090	Females	Married	30-49	Middle class	Unemployed	High school	Mixed	Inactives	Yes	Yes	Yes	Yes	Yes	No	No	Yes	Yes	Non smoker	3	Non smoker
1091	Males	Married	30-49	Middle class	Employed	Higher school	Mixed	Inactives	Yes	Yes	Yes	Yes	No	No	Yes	Yes	Yes	Non smoker	3	Non smoker
1092	Males	Single	30-49	Middle High class	Unemployed	Higher school	Mixed	Inactives	No	No	No	No	No	Yes	No	No	No	Non smoker	1	Non smoker
1093	Males	Single	<30	Middle class	Employed	High school	Mixed	Inactives	No	No	No	No	No	No	No	No	No	Non smoker	0	Non smoker
1094	Males	Others	30-49	Working class	Unemployed	High school	Mixed	Inactives	Yes	No	No	No	No	No	Yes	Yes	No	Current smoker	1	10 or more c/day
1095	Males	Married	>50	Working class	Unemployed	Higher school	Mixed	Inactives	No	No	No	Yes	No	No	Yes	No	No	Former smoker	2	.
1096	Males	Single	>50	Working class	Unemployed	High school	Mixed	Inactives	No	Yes	Yes	Yes	No	Yes	Yes	Yes	Yes	Non smoker	4	Non smoker
1097	Females	Single	>50	Extreme poverty	Employed	Primary school	Mixed	Inactives	No	Yes	Yes	Yes	No	Yes	No	Yes	Yes	Non smoker	3	Non smoker
1098	Males	Married	30-49	Middle High class	Employed	Higher school	Mixed	Low	Yes	Yes	Yes	No	Yes	Yes	Yes	Yes	Yes	Non smoker	4	Non smoker
1099	Females	Married	>50	Middle class	Unemployed	High school	Mixed	Moderate	No	No	No	No	No	No	Yes	Yes	Yes	Non smoker	2	Non smoker
1100	Females	Single	<30	Middle class	Unemployed	Higher school	Mixed	Inactives	No	No	No	Yes	No	No	No	No	No	Non smoker	1	Non smoker
1101	Females	Married	>50	Middle class	Unemployed	High school	Mixed	Inactives	No	Yes	Yes	Yes	Yes	No	Yes	Yes	Yes	Non smoker	4	Non smoker
1102	Males	Single	<30	Middle High class	Unemployed	High school	Mixed	High	No	No	No	No	Yes	No	No	No	No	Non smoker	1	Non smoker
1103	Males	Married	<30	Middle High class	Employed	Higher school	Mixed	Inactives	Yes	Yes	Yes	No	Yes	No	Yes	Yes	Yes	Current smoker	3	3-9 c/day
1104	Females	Single	<30	Middle High class	Unemployed	Higher school	Mixed	Very high	No	No	No	Yes	No	No	No	No	No	Non smoker	1	Non smoker
1105	Males	Married	<30	Extreme poverty	Employed	Primary school	Indigenous american	Inactives	No	No	No	Yes	No	No	Yes	No	No	Current smoker	2	3-9 c/day
1106	Females	Others	30-49	Middle class	Employed	Higher school	Mixed	Inactives	No	Yes	No	Yes	No	No	Yes	Yes	No	Current smoker	2	3-9 c/day
1107	Males	Single	30-49	Working class	Employed	High school	Mixed	Inactives	Yes	No	No	No	No	No	No	Yes	Yes	Non smoker	1	Non smoker
1108	Males	Others	<30	Working class	Unemployed	Primary school	Mixed	Inactives	No	Yes	Yes	Yes	Yes	No	No	Yes	Yes	Current smoker	3	10 or more c/day
1109	Males	Married	30-49	Middle class	Employed	Higher school	Mixed	Low	No	No	No	No	No	No	Yes	Yes	Yes	Current smoker	2	<3
1110	Males	Single	<30	Working class	Unemployed	High school	Mixed	High	Yes	No	No	Yes	No	No	No	Yes	No	Current smoker	1	10 or more c/day
1111	Males	Single	30-49	Middle High class	Employed	Higher school	White-hispanic	Inactives	No	No	No	No	No	No	No	Yes	Yes	Non smoker	1	Non smoker
1112	Males	Married	>50	Middle High class	Unemployed	Higher school	White-hispanic	Low	Yes	Yes	Yes	Yes	Yes	No	No	Yes	Yes	Former smoker	3	.
1113	Females	Single	<30	Middle class	Unemployed	Higher school	Mixed	Very high	No	No	No	Yes	No	No	No	No	No	Non smoker	1	Non smoker
1114	Males	Single	<30	Middle class	Unemployed	High school	White-hispanic	Very high	No	No	No	No	No	No	No	Yes	No	Non smoker	0	Non smoker
1115	Males	Married	30-49	Middle High class	Employed	Higher school	Mixed	Low	No	Yes	Yes	No	Yes	No	Yes	Yes	Yes	Non smoker	3	Non smoker
1116	Males	Single	<30	Working class	Unemployed	High school	White-hispanic	Very high	No	No	No	No	No	No	No	No	No	Non smoker	0	Non smoker
1117	Females	Married	>50	Middle High class	Unemployed	Higher school	White-hispanic	Inactives	No	No	No	No	No	No	No	Yes	No	Non smoker	0	Non smoker
1118	Females	Single	<30	Middle class	Unemployed	High school	Mixed	Inactives	No	No	No	Yes	No	No	No	No	No	Non smoker	1	Non smoker
1119	Males	Single	<30	Middle class	Employed	Higher school	White-hispanic	High	No	No	No	Yes	No	No	No	Yes	Yes	Non smoker	2	Non smoker
1120	Males	Single	<30	Middle class	Unemployed	High school	Indigenous american	Inactives	Yes	No	No	No	No	No	No	No	No	Former smoker	0	.
1121	Males	Single	<30	Middle class	Unemployed	Higher school	Indigenous american	Low	Yes	No	No	No	No	No	No	Yes	Yes	Current smoker	1	3-9 c/day
1122	Males	Others	30-49	Middle class	Employed	Higher school	Mixed	Inactives	Yes	Yes	Yes	Yes	No	No	Yes	Yes	Yes	Non smoker	3	Non smoker
1123	Females	Married	30-49	Working class	Employed	High school	Mixed	Inactives	No	No	No	No	No	No	No	Yes	No	Non smoker	0	Non smoker
1124	Males	Single	<30	Working class	Unemployed	Higher school	Mixed	Very low	No	No	No	No	No	No	Yes	No	No	Non smoker	1	Non smoker
1125	Males	Single	<30	Working class	Unemployed	High school	Mixed	High	Yes	No	No	Yes	No	No	No	No	No	Non smoker	1	Non smoker
1126	Males	Single	30-49	Middle class	Employed	High school	White-hispanic	Inactives	No	Yes	Yes	Yes	Yes	No	No	Yes	Yes	Current smoker	3	10 or more c/day
1127	Males	Married	30-49	Middle class	Employed	High school	Mixed	Inactives	Yes	Yes	Yes	Yes	No	No	Yes	Yes	Yes	Non smoker	3	Non smoker
1128	Females	Married	>50	Middle class	Unemployed	Higher school	White-hispanic	Inactives	No	Yes	Yes	Yes	No	No	Yes	Yes	Yes	Non smoker	3	Non smoker
1129	Males	Married	30-49	Middle High class	Employed	Higher school	Mixed	Inactives	No	No	No	Yes	No	No	No	Yes	Yes	Non smoker	2	Non smoker
1130	Males	Married	>50	Middle High class	Unemployed	High school	Mixed	Inactives	Yes	Yes	Yes	No	Yes	No	Yes	Yes	Yes	Current smoker	3	10 or more c/day
1131	Females	Single	>50	Middle High class	Unemployed	Higher school	Mixed	Inactives	No	No	No	Yes	No	No	No	Yes	No	Non smoker	1	Non smoker
1132	Males	Single	30-49	Middle class	Employed	Primary school	Mixed	Inactives	No	No	No	No	No	No	No	Yes	Yes	Non smoker	1	Non smoker
1133	Females	Married	30-49	Middle High class	Employed	Higher school	Mixed	Inactives	No	No	No	No	No	No	No	Yes	No	Non smoker	0	Non smoker
1134	Males	Single	<30	Middle class	Employed	Higher school	Mixed	Very high	Yes	No	No	No	Yes	No	No	No	No	Non smoker	1	Non smoker
1135	Males	Single	30-49	Middle High class	Employed	Higher school	Mixed	Very low	No	No	No	Yes	No	No	No	Yes	No	Non smoker	1	Non smoker
1136	Males	Single	<30	Working class	Employed	High school	Mixed	High	Yes	No	No	No	Yes	No	No	Yes	No	Non smoker	1	Non smoker
1137	Males	Married	30-49	Middle High class	Employed	Higher school	Mixed	Very low	Yes	No	No	Yes	No	No	No	Yes	Yes	Current smoker	2	<3
1138	Males	Married	30-49	Middle class	Employed	High school	Mixed	Inactives	Yes	Yes	Yes	Yes	No	No	Yes	Yes	Yes	Non smoker	3	Non smoker
1139	Females	Married	>50	Working class	Unemployed	High school	Mixed	Inactives	No	No	No	No	No	No	Yes	Yes	No	Non smoker	1	Non smoker
1140	Females	Married	>50	Middle class	Unemployed	High school	Mixed	Very high	No	No	No	No	No	No	Yes	Yes	Yes	Non smoker	2	Non smoker
1141	Males	Others	30-49	Working class	Employed	High school	Mixed	Inactives	Yes	Yes	Yes	No	Yes	No	Yes	Yes	Yes	Non smoker	3	Non smoker
1142	Males	Married	<30	Working class	Unemployed	High school	Mixed	Inactives	Yes	Yes	Yes	Yes	Yes	No	Yes	Yes	Yes	Non smoker	4	Non smoker
1143	Females	Married	30-49	Middle class	Employed	Higher school	Mixed	Inactives	No	Yes	Yes	Yes	Yes	No	No	Yes	Yes	Former smoker	3	.
1144	Females	Married	>50	Middle class	Employed	High school	Mixed	Moderate	No	Yes	Yes	Yes	No	No	Yes	Yes	Yes	Non smoker	3	Non smoker
1145	Males	Single	<30	Extreme poverty	Unemployed	Primary school	Mixed	Very high	Yes	No	No	No	No	No	Yes	No	No	Non smoker	1	Non smoker
1146	Males	Single	<30	Working class	Employed	High school	Mixed	Moderate	Yes	No	No	Yes	No	No	No	No	No	Non smoker	1	Non smoker
1147	Females	Married	>50	Working class	Unemployed	Illiterate	Mixed	Inactives	No	No	No	Yes	No	No	No	Yes	Yes	Non smoker	2	Non smoker
1148	Females	Married	<30	Middle High class	Unemployed	High school	Mixed	Very low	No	No	No	Yes	No	No	No	No	No	Non smoker	1	Non smoker
1149	Males	Single	<30	Middle High class	Unemployed	High school	Mixed	Low	Yes	No	No	No	No	No	Yes	Yes	Yes	Non smoker	2	Non smoker
1150	Females	Married	30-49	Middle class	Employed	Primary school	Mixed	Moderate	No	No	No	Yes	No	No	No	Yes	Yes	Current smoker	2	10 or more c/day
1151	Males	Single	<30	Middle class	Employed	High school	White-hispanic	Very high	Yes	No	No	No	No	No	No	No	No	Non smoker	0	Non smoker
1152	Females	Single	<30	Middle class	Unemployed	Higher school	White-hispanic	Inactives	No	No	No	No	No	No	No	No	No	Non smoker	0	Non smoker
1153	Males	Married	<30	Working class	Employed	High school	Mixed	Very high	Yes	No	No	Yes	No	No	No	Yes	No	Former smoker	1	.
1154	Males	Married	30-49	Middle class	Employed	High school	Mixed	Inactives	No	Yes	Yes	Yes	Yes	No	Yes	Yes	Yes	Non smoker	4	Non smoker
1155	Males	Others	30-49	Working class	Employed	High school	Mixed	Inactives	Yes	Yes	No	Yes	No	No	Yes	Yes	No	Non smoker	2	Non smoker
1156	Males	Single	<30	Middle class	Unemployed	Higher school	Mixed	Very high	No	No	No	No	No	No	No	No	No	Non smoker	0	Non smoker
1157	Males	Single	30-49	Working class	Employed	Primary school	Indigenous american	Inactives	Yes	Yes	Yes	Yes	Yes	Yes	No	Yes	No	Non smoker	3	Non smoker
1158	Females	Single	<30	Working class	Unemployed	High school	Indigenous american	Very high	No	No	No	No	No	No	Yes	No	No	Non smoker	1	Non smoker
1159	Males	Married	30-49	Middle class	Employed	Higher school	Mixed	Inactives	No	No	No	No	No	No	Yes	Yes	No	Non smoker	1	Non smoker
1160	Males	Single	<30	Middle class	Unemployed	High school	Mixed	Inactives	No	No	No	No	No	No	No	No	No	Non smoker	0	Non smoker
1161	Males	Others	<30	Working class	Unemployed	High school	Mixed	Inactives	Yes	No	No	No	No	No	No	Yes	Yes	Non smoker	1	Non smoker
1162	Females	Others	>50	Middle class	Employed	Higher school	Mixed	Low	No	No	No	Yes	No	No	No	Yes	Yes	Former smoker	2	.
1163	Males	Married	>50	Middle High class	Employed	Higher school	Mixed	Low	No	No	No	Yes	No	No	No	Yes	No	Former smoker	1	.
1164	Males	Single	<30	Middle class	Employed	High school	Mixed	Inactives	Yes	Yes	Yes	Yes	Yes	No	Yes	Yes	Yes	Non smoker	4	Non smoker
1165	Females	Single	<30	Middle class	Unemployed	High school	White-hispanic	Inactives	Yes	No	No	No	No	No	No	No	No	Non smoker	0	Non smoker
1166	Males	Single	<30	Middle class	Employed	Higher school	Mixed	Very high	Yes	No	No	No	No	No	No	Yes	No	Non smoker	0	Non smoker
1167	Males	Others	30-49	Middle High class	Employed	Higher school	Mixed	Inactives	No	Yes	Yes	Yes	Yes	No	Yes	Yes	Yes	Non smoker	4	Non smoker
1168	Males	Married	30-49	Working class	Employed	Primary school	Mixed	Inactives	Yes	No	No	Yes	No	No	No	Yes	Yes	Non smoker	2	Non smoker
1169	Females	Married	30-49	Middle High class	Employed	Higher school	White-hispanic	Inactives	No	No	No	Yes	Yes	No	No	No	No	Non smoker	2	Non smoker
1170	Males	Married	>50	Middle class	Employed	High school	Mixed	Inactives	No	Yes	No	Yes	Yes	No	No	Yes	No	Former smoker	2	.
1171	Males	Married	>50	Middle class	Employed	High school	White-hispanic	Moderate	Yes	Yes	No	Yes	No	No	Yes	Yes	No	Former smoker	2	.
1172	Males	Single	<30	Middle High class	Unemployed	Higher school	Mixed	Moderate	Yes	Yes	Yes	Yes	No	No	Yes	Yes	Yes	Non smoker	3	Non smoker
1173	Females	Married	30-49	Middle class	Employed	High school	Mixed	Moderate	No	Yes	Yes	Yes	Yes	No	Yes	Yes	Yes	Current smoker	4	<3
1174	Males	Married	<30	Middle class	Employed	High school	Mixed	Moderate	Yes	No	No	No	No	No	No	No	No	Current smoker	0	3-9 c/day
1175	Females	Married	30-49	Middle class	Employed	Higher school	White-hispanic	Inactives	No	No	No	No	No	No	No	Yes	No	Former smoker	0	.
1176	Males	Single	<30	Middle High class	Unemployed	High school	Mixed	Low	Yes	No	No	No	No	No	Yes	Yes	No	Non smoker	1	Non smoker
1177	Males	Others	>50	Working class	Employed	Primary school	Indigenous american	Inactives	No	Yes	No	Yes	No	No	Yes	Yes	No	Non smoker	2	Non smoker
1178	Males	Single	<30	Working class	Employed	Higher school	Indigenous american	Moderate	No	No	No	No	No	No	No	No	No	Non smoker	0	Non smoker
1179	Females	Single	<30	Working class	Unemployed	Higher school	Indigenous american	Very high	No	No	No	Yes	No	No	No	No	No	Non smoker	1	Non smoker
1180	Females	Single	<30	Middle class	Unemployed	Higher school	Mixed	Inactives	No	No	No	No	No	No	No	Yes	Yes	Non smoker	1	Non smoker
1181	Males	Single	<30	Working class	Unemployed	High school	Mixed	High	Yes	Yes	No	No	Yes	No	Yes	Yes	No	Non smoker	2	Non smoker
1182	Females	Single	<30	Middle High class	Unemployed	High school	Indigenous american	Inactives	No	No	No	Yes	No	No	No	No	No	Non smoker	1	Non smoker
1183	Males	Married	30-49	Middle High class	Employed	Higher school	Mixed	Inactives	Yes	No	No	No	No	No	No	Yes	Yes	Current smoker	1	10 or more c/day
1184	Females	Married	30-49	Middle High class	Employed	Higher school	White-hispanic	Inactives	No	No	No	No	No	No	No	Yes	Yes	Non smoker	1	Non smoker
1185	Males	Single	<30	Middle class	Unemployed	Higher school	Mixed	Very low	No	No	No	No	No	No	No	No	No	Non smoker	0	Non smoker
1186	Females	Single	<30	Middle class	Unemployed	High school	Mixed	Inactives	Yes	No	No	No	No	No	Yes	Yes	Yes	Non smoker	2	Non smoker
1187	Males	Single	<30	Middle class	Unemployed	Higher school	Mixed	Very high	Yes	No	No	No	No	No	No	No	No	Current smoker	0	<3
1188	Males	Single	<30	Working class	Employed	High school	Mixed	Very high	Yes	No	No	No	No	No	Yes	Yes	Yes	Non smoker	2	Non smoker
1189	Females	Single	<30	Working class	Unemployed	High school	Mixed	Inactives	No	No	No	No	No	No	No	No	No	Non smoker	0	Non smoker
1190	Males	Married	>50	Middle High class	Employed	Higher school	Mixed	Inactives	No	Yes	Yes	No	Yes	Yes	Yes	Yes	Yes	Non smoker	4	Non smoker
1191	Females	Single	<30	Middle class	Unemployed	High school	Mixed	Inactives	Yes	No	No	No	No	No	No	No	No	Non smoker	0	Non smoker
1192	Males	Married	>50	Middle class	Unemployed	Higher school	Mixed	Low	No	No	No	No	No	No	Yes	Yes	Yes	Non smoker	2	Non smoker
1193	Females	Others	>50	Working class	Unemployed	Primary school	Afro-venezuelan	Inactives	No	No	No	No	No	No	No	Yes	No	Former smoker	0	.
1194	Males	Others	30-49	Middle class	Employed	High school	Mixed	Inactives	Yes	No	No	No	No	No	Yes	Yes	No	Non smoker	1	Non smoker
1195	Males	Single	<30	Middle class	Unemployed	High school	Mixed	Inactives	Yes	No	No	No	No	No	No	No	No	Current smoker	0	<3
1196	Males	Single	<30	Working class	Unemployed	High school	Mixed	Moderate	Yes	Yes	Yes	No	Yes	Yes	Yes	Yes	Yes	Non smoker	4	Non smoker
1197	Males	Married	<30	Middle class	Unemployed	Higher school	Mixed	Inactives	No	Yes	Yes	Yes	Yes	No	No	Yes	Yes	Former smoker	3	.
1198	Females	Single	<30	Middle High class	Unemployed	High school	Mixed	Inactives	No	No	No	No	No	No	No	No	No	Non smoker	0	Non smoker
1199	Males	Single	<30	Working class	Unemployed	High school	Mixed	Very high	Yes	No	No	No	No	No	No	No	No	Current smoker	0	<3
1200	Males	Single	30-49	Middle class	Unemployed	High school	Mixed	Very high	Yes	No	No	No	No	No	No	Yes	Yes	Current smoker	1	3-9 c/day
1201	Females	Married	<30	Working class	Unemployed	Higher school	White-hispanic	Inactives	No	No	No	Yes	No	No	No	Yes	Yes	Former smoker	2	.
1202	Females	Married	>50	Working class	Employed	High school	White-hispanic	Low	No	Yes	Yes	No	Yes	Yes	No	Yes	Yes	Non smoker	3	Non smoker
1203	Males	Married	>50	Middle class	Employed	Higher school	Indigenous american	Inactives	No	Yes	Yes	No	Yes	Yes	Yes	Yes	Yes	Non smoker	4	Non smoker
1204	Males	Single	<30	Middle class	Employed	High school	Mixed	Moderate	No	No	No	Yes	No	No	Yes	No	No	Current smoker	2	3-9 c/day
1205	Males	Single	30-49	Middle High class	Employed	Higher school	Mixed	Inactives	No	Yes	Yes	Yes	No	No	Yes	Yes	Yes	Former smoker	3	.
1206	Males	Married	30-49	Middle High class	Employed	Higher school	White-hispanic	Inactives	No	Yes	Yes	Yes	Yes	No	Yes	Yes	Yes	Non smoker	4	Non smoker
1207	Females	Married	>50	Middle class	Employed	Higher school	Mixed	Inactives	Yes	No	No	No	No	Yes	No	Yes	Yes	Non smoker	2	Non smoker
1208	Females	Married	>50	Middle class	Employed	Higher school	Mixed	High	Yes	No	No	No	No	Yes	No	Yes	Yes	Non smoker	2	Non smoker
1209	Males	Married	>50	Middle class	Employed	Higher school	Mixed	Inactives	Yes	No	No	No	No	Yes	Yes	No	No	Non smoker	2	Non smoker
1210	Males	Others	30-49	Middle class	Employed	High school	Mixed	Inactives	No	No	No	Yes	No	No	No	No	No	Non smoker	1	Non smoker
1211	Males	Married	30-49	Middle class	Employed	High school	White-hispanic	Moderate	Yes	Yes	Yes	Yes	Yes	No	No	Yes	Yes	Non smoker	3	Non smoker
1212	Females	Married	<30	Middle class	Unemployed	High school	Mixed	Inactives	No	No	No	Yes	No	No	No	Yes	No	Former smoker	1	.
1213	Females	Single	>50	Middle class	Employed	High school	Mixed	Moderate	No	No	No	No	No	No	Yes	Yes	No	Non smoker	1	Non smoker
1214	Females	Married	>50	Middle class	Unemployed	High school	Mixed	Low	No	Yes	Yes	Yes	Yes	No	Yes	Yes	No	Non smoker	3	Non smoker
1215	Males	Single	>50	Working class	Employed	High school	Mixed	Very low	No	Yes	Yes	Yes	Yes	Yes	Yes	Yes	Yes	Non smoker	5	Non smoker
1216	Males	Single	<30	Middle High class	Employed	Higher school	Mixed	Low	No	Yes	Yes	Yes	Yes	No	No	Yes	Yes	Non smoker	3	Non smoker
1217	Females	Married	30-49	Middle High class	Employed	Higher school	Mixed	Inactives	No	No	No	No	No	Yes	No	Yes	No	Non smoker	1	Non smoker
1218	Females	Others	<30	Working class	Unemployed	High school	Mixed	Inactives	No	No	No	No	No	No	No	Yes	No	Non smoker	0	Non smoker
1219	Females	Single	<30	Middle class	Unemployed	High school	Mixed	Inactives	No	No	No	Yes	Yes	No	No	No	No	Non smoker	2	Non smoker
1220	Females	Single	<30	Working class	Employed	Higher school	Mixed	Inactives	No	No	No	Yes	No	No	No	No	No	Non smoker	1	Non smoker
1221	Males	Single	<30	Working class	Employed	High school	Mixed	Very high	Yes	No	No	No	No	No	No	No	No	Non smoker	0	Non smoker
1222	Males	Single	<30	Middle class	Employed	Higher school	Mixed	Inactives	No	No	No	Yes	No	No	Yes	No	No	Non smoker	2	Non smoker
1223	Males	Single	<30	Middle class	Unemployed	High school	Mixed	Inactives	No	No	No	No	No	No	No	No	No	Non smoker	0	Non smoker
1224	Females	Others	30-49	Middle High class	Employed	Higher school	Mixed	Inactives	No	Yes	Yes	Yes	Yes	Yes	No	Yes	Yes	Current smoker	4	10 or more c/day
1225	Females	Married	>50	Middle class	Unemployed	Higher school	Mixed	Inactives	No	Yes	Yes	Yes	No	Yes	No	Yes	Yes	Non smoker	3	Non smoker
1226	Males	Married	<30	Working class	Employed	High school	Mixed	Inactives	Yes	No	No	No	No	No	Yes	Yes	No	Non smoker	1	Non smoker
1227	Males	Married	>50	Middle class	Unemployed	Higher school	Mixed	Inactives	No	Yes	Yes	Yes	Yes	Yes	Yes	Yes	Yes	Former smoker	5	.
1228	Males	Others	>50	Middle High class	Employed	Higher school	White-hispanic	Moderate	Yes	Yes	Yes	Yes	Yes	Yes	Yes	Yes	Yes	Current smoker	5	3-9 c/day
1229	Males	Married	30-49	Middle class	Employed	High school	Mixed	Inactives	Yes	Yes	Yes	Yes	Yes	No	No	Yes	Yes	Former smoker	3	.
1230	Females	Married	>50	Middle class	Unemployed	Higher school	Mixed	Very high	Yes	Yes	Yes	Yes	Yes	Yes	Yes	Yes	Yes	Non smoker	5	Non smoker
1231	Males	Married	>50	Middle class	Employed	Higher school	White-hispanic	Low	Yes	No	No	No	No	No	Yes	Yes	Yes	Former smoker	2	.
1232	Females	Married	30-49	Middle class	Unemployed	Primary school	Afro-venezuelan	Inactives	Yes	No	No	No	No	No	No	Yes	No	Non smoker	0	Non smoker
1233	Females	Married	30-49	Middle class	Employed	High school	Mixed	Inactives	No	No	No	No	No	No	No	Yes	Yes	Non smoker	1	Non smoker
1234	Males	Single	<30	Middle class	Unemployed	High school	Mixed	High	Yes	No	No	No	No	No	Yes	No	No	Non smoker	1	Non smoker
1235	Males	Married	30-49	Working class	Employed	High school	Mixed	Low	Yes	No	No	Yes	No	No	No	Yes	Yes	Current smoker	2	3-9 c/day
1236	Males	Married	30-49	Middle class	Employed	Primary school	Mixed	Inactives	No	Yes	Yes	Yes	Yes	No	No	Yes	Yes	Non smoker	3	Non smoker
1237	Males	Single	<30	Middle class	Employed	High school	Mixed	High	No	No	No	No	No	No	No	No	No	Non smoker	0	Non smoker
1238	Males	Single	<30	Middle High class	Unemployed	High school	Mixed	Very high	Yes	No	No	No	No	No	No	No	No	Non smoker	0	Non smoker
1239	Females	Married	>50	Middle class	Unemployed	Higher school	Mixed	Moderate	Yes	Yes	Yes	Yes	No	Yes	Yes	Yes	Yes	Non smoker	4	Non smoker
1240	Males	Others	<30	Middle class	Unemployed	Higher school	Mixed	Inactives	Yes	Yes	Yes	Yes	Yes	No	No	Yes	Yes	Non smoker	3	Non smoker
1241	Females	Single	30-49	Working class	Employed	Primary school	Mixed	Inactives	Yes	No	No	No	No	Yes	No	Yes	No	Current smoker	1	10 or more c/day
1242	Males	.	>50	Working class	Unemployed	Illiterate	Mixed	Inactives	No	Yes	Yes	Yes	Yes	No	No	Yes	Yes	Non smoker	3	Non smoker
1243	Males	Single	<30	Middle class	Unemployed	Higher school	Mixed	Inactives	No	No	No	Yes	No	No	No	No	No	Non smoker	1	Non smoker
1244	Males	Others	>50	Working class	Employed	High school	Afro-venezuelan	Inactives	No	No	No	No	No	Yes	No	Yes	Yes	Former smoker	2	.
1245	Females	Married	>50	Working class	Unemployed	High school	Mixed	Very low	No	No	No	Yes	No	No	No	Yes	No	Former smoker	1	.
1246	Males	Others	30-49	Middle High class	Employed	Higher school	Mixed	Inactives	Yes	Yes	Yes	No	Yes	No	Yes	Yes	Yes	Non smoker	3	Non smoker
1247	Females	Single	30-49	Working class	Employed	High school	Afro-venezuelan	Inactives	No	Yes	Yes	Yes	No	Yes	No	Yes	Yes	Non smoker	3	Non smoker
1248	Females	Married	30-49	Middle class	Employed	Higher school	Mixed	Inactives	No	No	No	No	No	No	No	Yes	No	Non smoker	0	Non smoker
1249	Females	Married	30-49	Middle High class	Employed	Higher school	Afro-venezuelan	Inactives	No	No	No	No	No	Yes	Yes	No	No	Former smoker	2	.
1250	Females	Single	30-49	Working class	Employed	High school	White-hispanic	Inactives	No	Yes	No	Yes	No	No	Yes	Yes	No	Non smoker	2	Non smoker
1251	Males	Married	30-49	Middle High class	Employed	High school	Mixed	Low	Yes	No	No	No	Yes	No	No	Yes	Yes	Former smoker	2	.
1252	Females	Married	30-49	Working class	Unemployed	Primary school	Mixed	Inactives	No	Yes	No	Yes	No	Yes	No	Yes	No	Non smoker	2	Non smoker
1253	Females	Married	>50	Working class	Employed	High school	Mixed	Inactives	No	Yes	Yes	Yes	No	Yes	Yes	Yes	Yes	Non smoker	4	Non smoker
1254	Females	Single	<30	Working class	Employed	Higher school	Mixed	Very low	Yes	No	No	Yes	No	Yes	No	No	No	Current smoker	2	3-9 c/day
1255	Females	Others	>50	Middle class	Unemployed	Primary school	White-hispanic	Very low	No	No	No	No	No	No	Yes	Yes	Yes	Non smoker	2	Non smoker
1256	Females	Others	>50	Middle class	Unemployed	High school	Mixed	Inactives	Yes	Yes	Yes	No	Yes	Yes	Yes	Yes	No	Former smoker	3	.
1257	Females	Married	30-49	Working class	Unemployed	High school	Mixed	Inactives	No	No	No	Yes	No	Yes	No	No	No	Non smoker	2	Non smoker
1258	Females	Others	>50	Working class	Unemployed	Primary school	Mixed	Inactives	No	Yes	Yes	Yes	Yes	Yes	Yes	Yes	No	Non smoker	4	Non smoker
1259	Females	Others	>50	Working class	Unemployed	Primary school	Mixed	Inactives	No	Yes	Yes	Yes	No	No	Yes	Yes	Yes	Non smoker	3	Non smoker
1260	Females	Single	30-49	Working class	Employed	High school	Mixed	Inactives	No	Yes	Yes	Yes	No	Yes	No	Yes	Yes	Current smoker	3	10 or more c/day
1261	Females	Others	30-49	Extreme poverty	Unemployed	High school	Mixed	Inactives	Yes	Yes	Yes	Yes	No	Yes	No	Yes	Yes	Current smoker	3	<3
1262	Females	Single	<30	Working class	Employed	High school	White-hispanic	High	No	No	No	No	No	No	No	No	No	Non smoker	0	Non smoker
1263	Males	Married	>50	Middle High class	Employed	Higher school	Mixed	Inactives	Yes	Yes	Yes	Yes	Yes	Yes	Yes	Yes	No	Non smoker	4	Non smoker
1264	Females	Single	30-49	Middle class	Employed	Higher school	Mixed	Inactives	No	Yes	Yes	Yes	No	Yes	Yes	Yes	Yes	Non smoker	4	Non smoker
1265	Females	Single	<30	Middle class	Employed	High school	Mixed	Very low	No	No	No	Yes	Yes	No	No	No	No	Non smoker	2	Non smoker
1266	Females	Others	30-49	Working class	Unemployed	Higher school	Mixed	Inactives	No	No	No	Yes	No	No	No	Yes	No	Current smoker	1	<3
1267	Males	Single	<30	Higher class	Unemployed	Higher school	White-hispanic	Very high	Yes	No	No	No	No	No	No	Yes	No	Non smoker	0	Non smoker
1268	Females	Single	<30	Middle class	Unemployed	Higher school	Mixed	Inactives	No	No	No	No	No	No	No	No	No	Non smoker	0	Non smoker
1269	Females	Others	<30	Middle class	Unemployed	High school	Mixed	Inactives	No	No	No	No	No	No	No	Yes	Yes	Non smoker	1	Non smoker
1270	Females	Single	<30	Middle class	Unemployed	High school	Mixed	Very low	No	No	No	Yes	No	No	Yes	No	No	Non smoker	2	Non smoker
1271	Males	Married	30-49	Working class	Employed	High school	Mixed	Inactives	No	No	No	No	No	Yes	Yes	No	No	Current smoker	2	10 or more c/day
1272	Females	Married	30-49	Working class	Unemployed	High school	Mixed	Inactives	No	No	No	Yes	No	No	No	Yes	No	Non smoker	1	Non smoker
1273	Females	Single	>50	Working class	Employed	Primary school	Mixed	Very low	No	Yes	Yes	Yes	Yes	No	Yes	Yes	Yes	Former smoker	4	.
1274	Females	Married	30-49	Middle class	Unemployed	High school	White-hispanic	Inactives	No	Yes	Yes	Yes	Yes	No	No	Yes	Yes	Current smoker	3	3-9 c/day
1275	Males	Single	30-49	Middle class	Employed	Higher school	Mixed	Moderate	Yes	No	No	No	No	No	No	Yes	Yes	Former smoker	1	.
1276	Females	Married	30-49	Middle class	Employed	Higher school	Mixed	Inactives	No	Yes	No	Yes	No	No	Yes	Yes	No	Non smoker	2	Non smoker
1277	Females	Married	30-49	Working class	Employed	High school	Mixed	Very low	No	No	No	No	No	No	No	Yes	No	Current smoker	0	3-9 c/day
1278	Males	Single	30-49	Middle High class	Employed	Higher school	White-hispanic	Low	Yes	Yes	Yes	No	Yes	Yes	Yes	Yes	Yes	Former smoker	4	.
1279	Females	Others	>50	Working class	Unemployed	Primary school	White-hispanic	Inactives	No	Yes	No	Yes	No	Yes	No	Yes	No	Non smoker	2	Non smoker
1280	Females	Married	>50	Working class	Unemployed	High school	Mixed	High	No	No	No	No	No	No	No	Yes	No	Former smoker	0	.
1281	Females	Single	<30	Middle class	Employed	Higher school	Mixed	Inactives	No	No	No	Yes	No	No	No	Yes	Yes	Non smoker	2	Non smoker
1282	Females	Married	30-49	Working class	Employed	High school	Mixed	Inactives	No	Yes	No	Yes	No	Yes	No	Yes	No	Non smoker	2	Non smoker
1283	Females	Single	<30	Working class	Unemployed	High school	Mixed	Inactives	Yes	No	No	No	No	No	No	No	No	Non smoker	0	Non smoker
1284	Females	Others	>50	Middle High class	Employed	Higher school	White-hispanic	Inactives	No	Yes	Yes	Yes	Yes	Yes	No	Yes	Yes	Non smoker	4	Non smoker
1285	Females	Single	<30	Working class	Unemployed	High school	Mixed	Inactives	No	No	No	Yes	No	No	No	No	No	Non smoker	1	Non smoker
1286	Males	Married	>50	Middle class	Unemployed	Primary school	White-hispanic	Very low	Yes	Yes	Yes	No	Yes	Yes	Yes	Yes	No	Non smoker	3	Non smoker
1287	Males	Single	<30	Working class	Employed	Primary school	Indigenous american	Moderate	Yes	No	No	Yes	No	No	No	No	No	Current smoker	1	<3
1288	Females	Single	<30	Middle class	Employed	High school	White-hispanic	Inactives	Yes	Yes	Yes	Yes	Yes	Yes	No	Yes	Yes	Current smoker	4	10 or more c/day
1289	Females	Single	30-49	Working class	Unemployed	High school	Mixed	Very low	Yes	No	No	Yes	No	No	No	Yes	Yes	Current smoker	2	<3
1290	Females	Others	>50	Working class	Unemployed	Primary school	White-hispanic	Very low	No	Yes	Yes	No	No	Yes	Yes	Yes	Yes	Non smoker	3	Non smoker
1291	Females	Single	30-49	Middle class	Unemployed	High school	Mixed	Inactives	Yes	No	No	Yes	No	No	No	Yes	No	Non smoker	1	Non smoker
1292	Females	Single	>50	Working class	Employed	High school	White-hispanic	Low	No	No	No	No	No	No	Yes	No	No	Non smoker	1	Non smoker
1293	Males	Married	>50	Middle High class	Employed	Higher school	Mixed	Low	No	Yes	Yes	Yes	Yes	No	No	Yes	Yes	Current smoker	3	10 or more c/day
1294	Females	Single	>50	Working class	Unemployed	Primary school	Mixed	Inactives	No	Yes	No	Yes	No	Yes	No	Yes	No	Non smoker	2	Non smoker
1295	Females	Married	30-49	Middle High class	Employed	High school	Others	Inactives	No	No	No	No	No	Yes	No	No	No	Non smoker	1	Non smoker
1297	Females	Others	30-49	Working class	Employed	Primary school	Mixed	Inactives	No	No	No	Yes	No	No	No	Yes	Yes	Current smoker	2	<3
1298	Females	Single	<30	Working class	Unemployed	High school	White-hispanic	Very high	No	No	No	Yes	No	No	No	No	No	Non smoker	1	Non smoker
1299	Females	Single	30-49	Middle class	Employed	Higher school	Mixed	Very low	No	No	No	Yes	No	No	No	Yes	No	Non smoker	1	Non smoker
1300	Males	Married	30-49	Working class	Employed	High school	Mixed	Inactives	Yes	Yes	Yes	Yes	Yes	Yes	Yes	Yes	Yes	Current smoker	5	10 or more c/day
1301	Females	Single	30-49	Middle class	Employed	Higher school	Mixed	Moderate	Yes	No	No	No	No	Yes	No	Yes	No	Non smoker	1	Non smoker
1302	Females	Others	30-49	Middle class	Employed	Higher school	Mixed	Inactives	Yes	No	No	No	No	No	No	No	No	Non smoker	0	Non smoker
1303	Females	Single	>50	Extreme poverty	Unemployed	Illiterate	Mixed	Inactives	No	Yes	Yes	Yes	No	Yes	Yes	Yes	Yes	Former smoker	4	.
1304	Females	Single	30-49	Working class	Unemployed	High school	Mixed	Moderate	No	No	No	No	No	No	Yes	Yes	Yes	Current smoker	2	<3
1305	Females	Single	<30	Working class	Unemployed	High school	Mixed	High	Yes	No	No	No	No	No	No	No	No	Non smoker	0	Non smoker
1306	Males	Single	30-49	Middle class	Employed	Higher school	Mixed	Very low	No	No	No	Yes	No	Yes	No	No	No	Former smoker	2	.
1307	Males	Single	<30	Middle class	Unemployed	Primary school	Mixed	Very high	No	No	No	Yes	No	No	No	No	No	Non smoker	1	Non smoker
1308	Females	Single	>50	Extreme poverty	Unemployed	Illiterate	Mixed	Inactives	No	No	No	No	No	No	No	No	No	Non smoker	0	Non smoker
1309	Males	Others	<30	Middle High class	Employed	Higher school	Mixed	Very high	Yes	No	No	No	No	No	No	Yes	No	Non smoker	0	Non smoker
1310	Females	Others	30-49	Middle class	Employed	High school	Mixed	High	No	No	No	No	No	Yes	No	Yes	Yes	Non smoker	2	Non smoker
1311	Females	Others	30-49	Middle class	Employed	High school	Mixed	Inactives	No	No	No	No	No	No	Yes	Yes	No	Non smoker	1	Non smoker
1312	Females	Married	<30	Working class	Unemployed	Higher school	Mixed	Inactives	No	No	No	Yes	No	No	No	Yes	No	Non smoker	1	Non smoker
1313	Males	Others	<30	Working class	Employed	High school	Mixed	Very high	Yes	No	No	No	No	No	No	Yes	No	Non smoker	0	Non smoker
1314	Females	Married	30-49	Middle class	Employed	Higher school	Mixed	Moderate	No	No	No	No	No	No	No	No	No	Non smoker	0	Non smoker
1315	Females	Married	30-49	Middle High class	Employed	Higher school	Mixed	Inactives	No	Yes	Yes	Yes	Yes	Yes	Yes	Yes	Yes	Current smoker	5	<3
1316	Females	Married	<30	Middle class	Unemployed	Higher school	Mixed	Inactives	Yes	No	No	Yes	No	No	No	Yes	Yes	Non smoker	2	Non smoker
1317	Females	Married	>50	Working class	Unemployed	Primary school	Mixed	Inactives	No	Yes	Yes	No	No	Yes	Yes	Yes	Yes	Former smoker	3	.
1318	Males	Others	>50	Middle High class	Unemployed	High school	White-hispanic	Very low	Yes	No	No	No	Yes	No	No	No	No	Current smoker	1	<3
1319	Females	Others	<30	Extreme poverty	Unemployed	Primary school	Mixed	High	No	No	No	No	No	No	Yes	Yes	Yes	Non smoker	2	Non smoker
1320	Females	Others	30-49	Working class	Unemployed	Primary school	Mixed	Inactives	No	Yes	Yes	Yes	Yes	Yes	Yes	Yes	Yes	Non smoker	5	Non smoker
1321	Females	Married	>50	Working class	Employed	High school	Mixed	Very low	No	Yes	Yes	No	Yes	No	Yes	Yes	Yes	Non smoker	3	Non smoker
1322	Males	Single	<30	Working class	Unemployed	High school	Afro-venezuelan	Moderate	No	No	No	No	No	No	No	No	No	Non smoker	0	Non smoker
1323	Females	Single	30-49	Working class	Unemployed	High school	Mixed	Moderate	No	No	No	Yes	No	No	No	Yes	No	Non smoker	1	Non smoker
1324	Males	Married	30-49	Working class	Employed	High school	Mixed	Inactives	Yes	Yes	Yes	Yes	Yes	Yes	Yes	Yes	Yes	Current smoker	5	3-9 c/day
1325	Females	Others	30-49	Middle class	Unemployed	High school	Mixed	Inactives	Yes	Yes	Yes	Yes	Yes	No	Yes	Yes	No	Non smoker	3	Non smoker
1326	Females	Married	>50	Middle High class	Unemployed	Primary school	Mixed	High	No	Yes	Yes	No	Yes	No	Yes	Yes	Yes	Former smoker	3	.
1327	Females	Married	<30	Middle class	Unemployed	High school	Mixed	Very high	Yes	Yes	No	Yes	No	Yes	No	Yes	No	Non smoker	2	Non smoker
1328	Females	Married	30-49	Middle class	Unemployed	Higher school	White-hispanic	Moderate	No	Yes	Yes	Yes	No	No	Yes	Yes	Yes	Non smoker	3	Non smoker
1329	Males	Single	30-49	Extreme poverty	Employed	Primary school	Mixed	Inactives	Yes	Yes	Yes	Yes	Yes	Yes	Yes	No	No	Current smoker	4	10 or more c/day
1330	Males	Married	30-49	Higher class	Employed	Higher school	Mixed	Inactives	No	Yes	Yes	No	Yes	Yes	Yes	Yes	Yes	Non smoker	4	Non smoker
1331	Males	Single	<30	Middle High class	Unemployed	Higher school	Mixed	Moderate	Yes	No	No	Yes	Yes	No	No	No	No	Non smoker	2	Non smoker
1332	Females	Married	>50	Working class	Unemployed	Illiterate	White-hispanic	Moderate	No	Yes	No	Yes	Yes	No	No	Yes	No	Non smoker	2	Non smoker
1333	Females	Married	30-49	Working class	Unemployed	High school	Mixed	Inactives	Yes	Yes	Yes	Yes	Yes	Yes	No	Yes	No	Non smoker	3	Non smoker
1334	Females	Others	>50	Working class	Unemployed	Primary school	Mixed	Moderate	No	Yes	No	Yes	No	No	Yes	Yes	No	Non smoker	2	Non smoker
1335	Females	Single	>50	Middle High class	Employed	High school	White-hispanic	Moderate	No	No	No	No	No	Yes	No	Yes	No	Non smoker	1	Non smoker
1336	Males	Single	<30	Middle High class	Employed	Higher school	White-hispanic	Inactives	No	No	No	No	No	Yes	No	No	No	Former smoker	1	.
1337	Females	Others	>50	Working class	Unemployed	Primary school	Afro-venezuelan	Inactives	Yes	Yes	Yes	Yes	No	No	Yes	Yes	Yes	Former smoker	3	.
1338	Females	Married	30-49	Middle class	Unemployed	High school	Mixed	Low	No	Yes	Yes	Yes	Yes	Yes	No	Yes	Yes	Former smoker	4	.
1339	Males	Single	30-49	Middle class	Employed	Higher school	Mixed	Inactives	Yes	Yes	Yes	Yes	Yes	No	Yes	Yes	No	Current smoker	3	<3
1340	Females	Married	>50	Middle class	Employed	Higher school	Mixed	Inactives	No	Yes	No	Yes	No	No	Yes	Yes	No	Non smoker	2	Non smoker
1341	Females	Married	30-49	Middle class	Employed	Higher school	Mixed	Inactives	No	No	No	No	No	Yes	No	No	No	Non smoker	1	Non smoker
1342	Females	Single	30-49	Middle class	Employed	High school	Afro-venezuelan	Inactives	No	Yes	Yes	Yes	Yes	No	No	Yes	Yes	Non smoker	3	Non smoker
1343	Females	Others	>50	Middle High class	Employed	Primary school	Mixed	Inactives	No	Yes	Yes	No	Yes	Yes	Yes	Yes	Yes	Non smoker	4	Non smoker
1344	Males	Single	<30	Middle class	Unemployed	High school	White-hispanic	Very low	Yes	No	No	No	No	Yes	No	Yes	No	Non smoker	1	Non smoker
1345	Females	Single	<30	Middle High class	Unemployed	High school	Mixed	Inactives	No	No	No	No	No	No	No	No	No	Non smoker	0	Non smoker
1346	Females	Others	>50	Working class	Unemployed	Primary school	Mixed	Inactives	No	Yes	Yes	Yes	Yes	Yes	Yes	Yes	Yes	Non smoker	5	Non smoker
1347	Females	Single	<30	Middle class	Unemployed	High school	Mixed	Very high	No	No	No	No	No	No	No	Yes	No	Non smoker	0	Non smoker
1348	Males	Single	30-49	Working class	Employed	Higher school	White-hispanic	.	No	No	No	No	No	Yes	No	No	No	Current smoker	1	3-9 c/day
1349	Females	Single	<30	Middle class	Unemployed	High school	Others	Inactives	Yes	No	No	Yes	No	No	No	No	No	Non smoker	1	Non smoker
1350	Males	Single	<30	Middle class	Unemployed	High school	Mixed	Very high	Yes	No	No	Yes	No	No	No	No	No	Non smoker	1	Non smoker
1352	Females	Single	30-49	Middle class	Unemployed	High school	Mixed	Inactives	No	No	No	Yes	No	No	No	Yes	Yes	Former smoker	2	.
1353	Females	Single	30-49	Middle class	Employed	Higher school	White-hispanic	Inactives	No	Yes	No	Yes	Yes	No	No	Yes	No	Non smoker	2	Non smoker
1354	Females	Others	<30	Working class	Unemployed	High school	Mixed	Inactives	No	No	No	No	No	Yes	No	No	No	Non smoker	1	Non smoker
1355	Males	Single	30-49	Middle class	Employed	High school	Mixed	Inactives	No	Yes	Yes	Yes	Yes	Yes	No	Yes	Yes	Non smoker	4	Non smoker
1356	Males	Single	<30	Middle class	Unemployed	High school	Mixed	Inactives	No	No	No	Yes	No	No	No	No	No	Non smoker	1	Non smoker
1357	Males	Married	>50	Middle class	Unemployed	High school	Mixed	Low	Yes	No	No	No	No	No	Yes	Yes	Yes	Non smoker	2	Non smoker
1358	Females	Single	30-49	Middle High class	Employed	Higher school	Mixed	Moderate	No	No	No	Yes	No	No	No	Yes	No	Non smoker	1	Non smoker
1359	Males	Married	30-49	Middle High class	Unemployed	Higher school	White-hispanic	Inactives	No	Yes	Yes	Yes	Yes	Yes	Yes	Yes	Yes	Non smoker	5	Non smoker
1360	Females	Single	<30	Middle class	Employed	Higher school	White-hispanic	Low	No	No	No	No	No	No	No	Yes	No	Non smoker	0	Non smoker
1361	Females	Single	<30	Middle High class	Unemployed	High school	White-hispanic	Inactives	No	No	No	Yes	No	Yes	No	No	No	Non smoker	2	Non smoker
1362	Males	Married	>50	Working class	Employed	High school	White-hispanic	Very low	Yes	No	No	No	No	No	Yes	No	No	Non smoker	1	Non smoker
1363	Males	Single	<30	Middle class	Unemployed	Higher school	Mixed	Very high	No	No	No	Yes	No	No	No	No	No	Non smoker	1	Non smoker
1364	Females	Married	<30	Middle High class	Employed	Higher school	White-hispanic	Inactives	No	No	No	No	No	No	No	No	No	Non smoker	0	Non smoker
1365	Males	Single	<30	Middle class	Unemployed	High school	Mixed	Very high	No	No	No	Yes	No	No	No	Yes	Yes	Non smoker	2	Non smoker
1366	Females	Single	<30	Working class	Unemployed	High school	Mixed	Inactives	Yes	Yes	No	Yes	No	Yes	No	Yes	No	Current smoker	2	<3
1367	Males	Married	>50	Middle class	Unemployed	Primary school	Mixed	Inactives	No	Yes	Yes	No	No	Yes	Yes	Yes	Yes	Non smoker	3	Non smoker
1368	Females	Others	>50	Middle class	Employed	High school	Mixed	Inactives	No	Yes	Yes	Yes	Yes	No	Yes	Yes	No	Current smoker	3	3-9 c/day
1369	Females	Single	30-49	Middle class	Employed	Higher school	Mixed	Inactives	Yes	No	No	No	No	Yes	No	Yes	No	Non smoker	1	Non smoker
1370	Females	Married	>50	Middle class	Unemployed	Primary school	Mixed	Moderate	No	Yes	Yes	Yes	Yes	No	Yes	Yes	Yes	Non smoker	4	Non smoker
1371	Males	Single	<30	Middle High class	Unemployed	High school	Mixed	Inactives	No	No	No	No	No	Yes	No	No	No	Non smoker	1	Non smoker
1372	Males	Single	<30	Middle High class	Unemployed	High school	Mixed	Inactives	Yes	No	No	Yes	No	No	No	No	No	Non smoker	1	Non smoker
1373	Females	Married	30-49	Middle class	Employed	Higher school	Mixed	Low	No	No	No	No	No	No	No	Yes	No	Non smoker	0	Non smoker
1374	Males	Others	30-49	Middle class	Employed	Higher school	Mixed	Inactives	No	Yes	Yes	No	Yes	Yes	No	Yes	Yes	Non smoker	3	Non smoker
1375	Females	Single	<30	Middle class	Unemployed	High school	Mixed	Inactives	No	No	No	Yes	No	No	No	No	No	Non smoker	1	Non smoker
1376	Females	Single	>50	Working class	Employed	High school	Mixed	Very low	No	Yes	No	No	Yes	Yes	No	Yes	No	Non smoker	2	Non smoker
1377	Males	Married	30-49	Middle High class	Employed	High school	Mixed	Inactives	No	Yes	Yes	No	No	Yes	Yes	Yes	Yes	Non smoker	3	Non smoker
1378	Females	Married	>50	Higher class	Employed	Higher school	Mixed	Very low	Yes	Yes	Yes	Yes	Yes	No	Yes	Yes	Yes	Former smoker	4	.
1379	Males	Single	<30	Working class	Unemployed	High school	White-hispanic	Low	No	No	No	No	No	No	No	Yes	Yes	Non smoker	1	Non smoker
1380	Males	Married	>50	Middle High class	Employed	Higher school	White-hispanic	Moderate	No	Yes	Yes	Yes	No	No	Yes	Yes	Yes	Non smoker	3	Non smoker
1381	Females	Single	<30	Middle class	Employed	Higher school	Afro-venezuelan	Very low	No	Yes	Yes	Yes	Yes	No	Yes	Yes	Yes	Former smoker	4	.
1382	Females	Single	<30	Middle High class	Unemployed	High school	Mixed	Inactives	No	No	No	Yes	No	No	No	No	No	Non smoker	1	Non smoker
1383	Females	Married	>50	Working class	Unemployed	Primary school	Mixed	Inactives	No	Yes	Yes	No	Yes	Yes	Yes	No	No	Non smoker	3	Non smoker
1384	Females	Married	<30	Working class	Employed	Higher school	White-hispanic	Inactives	Yes	No	No	No	No	No	No	Yes	Yes	Non smoker	1	Non smoker
1385	Females	Single	<30	Middle class	Employed	Higher school	White-hispanic	Inactives	No	No	No	No	No	No	No	Yes	Yes	Non smoker	1	Non smoker
1386	Females	Married	30-49	Middle High class	Employed	Higher school	Mixed	Inactives	No	No	No	No	No	Yes	No	Yes	Yes	Non smoker	2	Non smoker
1387	Females	Single	<30	Middle High class	Unemployed	High school	Mixed	Inactives	Yes	No	No	No	No	No	No	No	No	Non smoker	0	Non smoker
1388	Females	Single	<30	Higher class	Unemployed	High school	Mixed	Inactives	No	No	No	Yes	No	No	No	No	No	Non smoker	1	Non smoker
1389	Females	Single	<30	Middle class	Unemployed	High school	Mixed	Moderate	No	No	No	No	No	No	No	No	No	Non smoker	0	Non smoker
1390	Females	Others	>50	Middle class	Unemployed	High school	White-hispanic	Inactives	No	No	No	No	No	No	No	Yes	Yes	Former smoker	1	.
1391	Females	Married	>50	Middle class	Employed	High school	White-hispanic	Very low	No	Yes	Yes	No	No	Yes	Yes	Yes	Yes	Former smoker	3	.
1392	Females	Married	30-49	Middle class	Unemployed	High school	Mixed	Inactives	No	Yes	Yes	No	Yes	Yes	Yes	Yes	Yes	Current smoker	4	<3
1393	Females	Single	<30	Middle class	Unemployed	High school	White-hispanic	Inactives	No	No	No	No	No	No	No	No	No	Non smoker	0	Non smoker
1394	Males	Married	30-49	Middle class	Employed	Higher school	White-hispanic	Very low	No	Yes	Yes	Yes	No	No	Yes	Yes	Yes	Non smoker	3	Non smoker
1395	Females	Married	>50	Working class	Unemployed	High school	Mixed	Inactives	No	No	No	Yes	No	No	No	Yes	Yes	Non smoker	2	Non smoker
1396	Females	Others	30-49	Middle class	Unemployed	Higher school	Mixed	Very low	No	No	No	Yes	No	No	No	Yes	Yes	Former smoker	2	.
1397	Males	Single	<30	Middle High class	Unemployed	High school	White-hispanic	Inactives	Yes	No	No	No	No	No	No	No	No	Non smoker	0	Non smoker
1398	Females	Married	>50	Middle class	Unemployed	Higher school	Mixed	Inactives	No	Yes	Yes	Yes	Yes	Yes	No	Yes	Yes	Current smoker	4	10 or more c/day
1399	Females	Married	30-49	Middle High class	Employed	High school	Mixed	Moderate	Yes	No	No	Yes	No	No	No	No	No	Non smoker	1	Non smoker
1400	Males	Single	<30	Middle class	Unemployed	Higher school	White-hispanic	Inactives	No	No	No	No	No	No	No	No	No	Non smoker	0	Non smoker
1401	Males	Single	<30	Middle High class	Unemployed	High school	White-hispanic	Low	No	No	No	Yes	No	No	No	No	No	Non smoker	1	Non smoker
1402	Males	Single	<30	Middle class	Unemployed	Higher school	White-hispanic	Low	No	Yes	Yes	Yes	No	No	Yes	Yes	Yes	Non smoker	3	Non smoker
1403	Males	Single	<30	Middle class	Employed	Higher school	White-hispanic	Inactives	No	No	No	No	No	No	No	No	No	Non smoker	0	Non smoker
1404	Males	Single	<30	Middle class	Unemployed	High school	Afro-venezuelan	High	Yes	Yes	No	Yes	No	No	Yes	Yes	No	Non smoker	2	Non smoker
1405	Males	Single	30-49	Middle class	Employed	Higher school	Mixed	Inactives	No	Yes	Yes	Yes	Yes	No	No	Yes	Yes	Non smoker	3	Non smoker
1406	Males	Single	<30	Middle class	Unemployed	Higher school	Mixed	Inactives	No	No	No	Yes	No	No	Yes	No	No	Non smoker	2	Non smoker
1407	Males	Single	<30	Middle class	Unemployed	High school	White-hispanic	High	No	No	No	Yes	No	No	Yes	No	No	Non smoker	2	Non smoker
1408	Males	Single	30-49	Working class	Unemployed	Higher school	White-hispanic	Moderate	No	No	No	Yes	No	No	No	Yes	Yes	Non smoker	2	Non smoker
1409	Males	Single	<30	Middle class	Employed	High school	White-hispanic	Very high	No	No	No	No	No	Yes	No	No	No	Former smoker	1	.
1410	Males	Single	<30	Middle High class	Employed	High school	Mixed	Low	No	No	No	No	No	No	No	Yes	Yes	Non smoker	1	Non smoker
1411	Males	Single	30-49	Middle class	Unemployed	Higher school	Mixed	Low	No	Yes	Yes	Yes	Yes	No	Yes	Yes	Yes	Non smoker	4	Non smoker
1412	Males	Single	<30	Working class	Unemployed	High school	Mixed	Low	No	No	No	No	No	No	Yes	Yes	Yes	Non smoker	2	Non smoker
1413	Males	Single	<30	Middle class	Employed	Higher school	Mixed	Inactives	No	No	No	Yes	No	No	Yes	No	No	Non smoker	2	Non smoker
1414	Males	Single	<30	Working class	Employed	High school	White-hispanic	High	No	No	No	No	No	No	No	Yes	No	Non smoker	0	Non smoker
1415	Males	Single	<30	Middle class	Employed	High school	Mixed	Very low	No	No	No	Yes	No	No	No	Yes	No	Non smoker	1	Non smoker
1416	Males	Single	<30	Middle class	Unemployed	High school	White-hispanic	Very high	No	No	No	No	No	No	No	No	No	Non smoker	0	Non smoker
1417	Males	Single	<30	Middle High class	Unemployed	High school	Mixed	Very low	No	No	No	Yes	No	No	No	No	No	Non smoker	1	Non smoker
1418	Males	Single	<30	Middle High class	Employed	Higher school	Mixed	Very high	No	Yes	Yes	Yes	No	No	Yes	Yes	Yes	Non smoker	3	Non smoker
1419	Males	Single	<30	Middle class	Unemployed	High school	Mixed	Inactives	No	No	No	Yes	No	No	No	No	No	Non smoker	1	Non smoker
1420	Males	Single	<30	Middle High class	Employed	High school	Mixed	Inactives	No	No	No	Yes	No	No	No	Yes	No	Non smoker	1	Non smoker
1421	Males	Single	<30	Middle class	Unemployed	High school	Mixed	High	No	No	No	No	No	No	No	No	No	Former smoker	0	.
1422	Males	Single	<30	Middle class	Employed	High school	Indigenous american	High	No	Yes	No	Yes	Yes	No	No	Yes	No	Former smoker	2	.
1423	Females	Others	>50	Working class	Employed	Primary school	White-hispanic	Very high	No	No	No	No	No	No	No	No	No	Non smoker	0	Non smoker
1424	Males	Single	30-49	Working class	Employed	Higher school	Mixed	Inactives	No	No	No	No	No	No	Yes	No	No	Non smoker	1	Non smoker
1425	Males	Single	<30	Middle class	Employed	High school	Mixed	Low	No	Yes	No	Yes	Yes	No	No	Yes	No	Non smoker	2	Non smoker
1426	Males	Married	30-49	Middle High class	Employed	Higher school	Mixed	Inactives	Yes	Yes	Yes	Yes	No	No	Yes	Yes	Yes	Non smoker	3	Non smoker
1427	Females	Others	30-49	Middle class	Employed	Higher school	Mixed	Inactives	Yes	Yes	Yes	Yes	Yes	No	Yes	Yes	Yes	Current smoker	4	3-9 c/day
1428	Females	Single	30-49	Working class	Employed	High school	Mixed	Low	No	No	No	Yes	No	No	No	Yes	Yes	Non smoker	2	Non smoker
1429	Males	Married	30-49	Middle class	Employed	High school	Mixed	Inactives	No	Yes	Yes	Yes	Yes	Yes	No	Yes	Yes	Non smoker	4	Non smoker
1430	Females	Single	<30	Middle class	Unemployed	High school	White-hispanic	Low	No	Yes	Yes	Yes	Yes	No	No	Yes	Yes	Non smoker	3	Non smoker
1431	Females	Others	30-49	Working class	Employed	Higher school	Mixed	Inactives	No	No	No	Yes	No	No	No	Yes	No	Non smoker	1	Non smoker
1432	Males	Married	30-49	Working class	Employed	High school	Mixed	Moderate	Yes	No	No	No	No	No	No	No	No	Current smoker	0	3-9 c/day
1433	Males	Single	<30	Middle class	Employed	Higher school	White-hispanic	Inactives	Yes	No	No	No	No	No	No	Yes	Yes	Former smoker	1	.
1434	Males	Married	30-49	Working class	Employed	High school	Mixed	Inactives	Yes	Yes	Yes	Yes	No	Yes	Yes	Yes	Yes	Former smoker	4	.
1435	Males	Others	30-49	Working class	Unemployed	Higher school	Mixed	Inactives	No	Yes	No	Yes	No	No	Yes	Yes	No	Non smoker	2	Non smoker
1436	Females	Single	>50	Working class	Employed	Primary school	Indigenous american	Moderate	No	Yes	Yes	Yes	No	No	Yes	Yes	Yes	Former smoker	3	.
1437	Males	Married	30-49	Working class	Employed	Primary school	Mixed	Inactives	No	Yes	Yes	Yes	Yes	Yes	No	Yes	Yes	Former smoker	4	.
1438	Females	Others	<30	Working class	Unemployed	Primary school	Indigenous american	Moderate	No	No	No	No	No	No	No	Yes	Yes	Non smoker	1	Non smoker
1439	Females	Others	>50	Working class	Employed	High school	Mixed	Inactives	No	Yes	Yes	Yes	Yes	No	Yes	Yes	No	Current smoker	3	<3
1440	Females	Single	<30	Middle class	Unemployed	High school	Mixed	Inactives	No	No	No	Yes	No	No	No	No	No	Non smoker	1	Non smoker
1441	Males	Married	30-49	Middle class	Employed	Higher school	Mixed	Inactives	No	No	No	No	Yes	No	No	Yes	Yes	Non smoker	2	Non smoker
1442	Males	Married	30-49	Middle High class	Employed	Higher school	White-hispanic	Inactives	No	Yes	Yes	Yes	Yes	No	Yes	Yes	Yes	Non smoker	4	Non smoker
1443	Females	Single	>50	Working class	Employed	Primary school	Mixed	Inactives	No	Yes	Yes	No	Yes	No	Yes	Yes	Yes	Former smoker	3	.
1444	Females	Married	30-49	Working class	Unemployed	High school	Mixed	Inactives	No	Yes	Yes	Yes	No	No	Yes	Yes	Yes	Non smoker	3	Non smoker
1445	Females	Married	30-49	Middle High class	Employed	Higher school	White-hispanic	Inactives	Yes	Yes	No	Yes	No	No	Yes	Yes	No	Non smoker	2	Non smoker
1446	Males	Married	<30	Working class	Employed	High school	Mixed	Moderate	Yes	No	No	No	No	No	Yes	Yes	Yes	Former smoker	2	.
1447	Males	Married	30-49	Middle class	Employed	Higher school	Mixed	Very low	Yes	No	No	Yes	No	No	No	Yes	No	Non smoker	1	Non smoker
1448	Males	Married	>50	Middle High class	Employed	Higher school	White-hispanic	Inactives	No	No	No	No	No	No	No	Yes	No	Former smoker	0	.
1449	Males	Others	30-49	Working class	Employed	High school	Indigenous american	Inactives	Yes	No	No	No	No	No	No	Yes	No	Non smoker	0	Non smoker
1450	Males	Single	<30	Working class	Employed	Primary school	Indigenous american	Very low	Yes	Yes	Yes	Yes	Yes	No	No	Yes	Yes	Former smoker	3	.
1451	Females	Married	>50	Middle class	Unemployed	Higher school	Mixed	Inactives	No	No	No	No	No	Yes	Yes	No	No	Non smoker	2	Non smoker
1452	Females	Single	<30	Middle class	Unemployed	High school	Mixed	Inactives	Yes	No	No	No	No	No	No	No	No	Non smoker	0	Non smoker
1453	Females	Single	>50	Middle class	Unemployed	Primary school	Mixed	Inactives	No	Yes	Yes	Yes	No	No	Yes	Yes	Yes	Non smoker	3	Non smoker
1454	Males	Single	<30	Middle class	Unemployed	High school	Mixed	Low	No	No	No	Yes	No	No	No	Yes	Yes	Non smoker	2	Non smoker
1455	Females	Single	<30	Middle class	Unemployed	High school	Mixed	Inactives	No	Yes	Yes	Yes	No	No	Yes	Yes	Yes	Non smoker	3	Non smoker
1456	Females	Single	>50	Middle High class	Employed	Higher school	Mixed	Inactives	No	Yes	No	No	Yes	No	Yes	Yes	No	Non smoker	2	Non smoker
1457	Females	Single	>50	Working class	Unemployed	High school	Mixed	Inactives	No	No	No	No	No	No	Yes	Yes	No	Current smoker	1	10 or more c/day
1458	Females	Others	>50	Middle High class	Unemployed	High school	Mixed	Very high	No	Yes	Yes	No	Yes	No	Yes	Yes	Yes	Former smoker	3	.
1459	Females	Others	<30	Working class	Employed	Primary school	Afro-venezuelan	Inactives	Yes	Yes	Yes	No	Yes	No	Yes	Yes	Yes	Non smoker	3	Non smoker
1460	Females	Others	>50	Working class	Unemployed	Primary school	Indigenous american	Inactives	No	Yes	Yes	Yes	Yes	No	Yes	Yes	Yes	Non smoker	4	Non smoker
1461	Females	Single	30-49	Working class	Employed	High school	Indigenous american	Inactives	No	Yes	Yes	Yes	No	No	Yes	Yes	Yes	Non smoker	3	Non smoker
1462	Females	Married	30-49	Middle class	Employed	High school	Mixed	Inactives	No	Yes	Yes	Yes	Yes	No	No	Yes	Yes	Former smoker	3	.
1463	Females	Single	30-49	Working class	Unemployed	Illiterate	Mixed	Inactives	No	Yes	Yes	Yes	Yes	No	No	Yes	Yes	Non smoker	3	Non smoker
1465	Females	Single	<30	Extreme poverty	Unemployed	High school	Indigenous american	Inactives	No	Yes	Yes	Yes	Yes	Yes	No	Yes	No	Non smoker	3	Non smoker
1466	Females	Married	30-49	Middle class	Employed	High school	Mixed	Inactives	No	No	No	No	No	No	No	Yes	No	Non smoker	0	Non smoker
1467	Females	Married	30-49	Middle class	Unemployed	High school	White-hispanic	Inactives	No	Yes	Yes	Yes	No	No	Yes	Yes	Yes	Non smoker	3	Non smoker
1468	Females	Married	30-49	Working class	Unemployed	High school	Mixed	Inactives	No	Yes	Yes	Yes	Yes	No	No	Yes	Yes	Current smoker	3	10 or more c/day
1469	Females	Married	30-49	Working class	Unemployed	High school	Mixed	Inactives	No	No	No	Yes	No	No	No	Yes	No	Non smoker	1	Non smoker
1470	Females	Married	>50	Middle class	Employed	High school	Mixed	Very high	No	No	No	Yes	No	No	No	Yes	Yes	Non smoker	2	Non smoker
1471	Females	Single	30-49	Middle class	Employed	Higher school	Mixed	Inactives	Yes	No	No	Yes	No	No	No	Yes	Yes	Non smoker	2	Non smoker
1472	Females	Single	30-49	Middle class	Employed	Higher school	Mixed	Inactives	Yes	Yes	Yes	Yes	Yes	Yes	Yes	Yes	Yes	Non smoker	5	Non smoker
1473	Males	Married	>50	Middle High class	Employed	Higher school	Mixed	Inactives	Yes	Yes	Yes	Yes	Yes	Yes	Yes	Yes	Yes	Non smoker	5	Non smoker
1474	Females	Married	30-49	Middle class	Employed	Higher school	Mixed	Very high	No	No	No	Yes	No	No	No	Yes	Yes	Non smoker	2	Non smoker
1475	Females	Single	30-49	Middle class	Employed	High school	Mixed	Inactives	No	No	No	Yes	No	No	No	Yes	Yes	Non smoker	2	Non smoker
1476	Females	Married	30-49	Working class	Unemployed	Primary school	Indigenous american	Inactives	Yes	No	No	Yes	No	No	No	Yes	Yes	Current smoker	2	<3
1477	Females	Others	>50	Middle class	Unemployed	Primary school	Mixed	Inactives	No	Yes	Yes	Yes	No	Yes	Yes	Yes	Yes	Non smoker	4	Non smoker
1478	Females	Single	>50	Working class	Employed	High school	Mixed	Inactives	No	Yes	No	Yes	No	No	Yes	Yes	No	Non smoker	2	Non smoker
1479	Males	Others	30-49	Extreme poverty	Employed	Primary school	Mixed	Inactives	No	Yes	Yes	Yes	No	Yes	No	Yes	Yes	Non smoker	3	Non smoker
1480	Females	Others	>50	Working class	Unemployed	Primary school	Mixed	Inactives	No	Yes	Yes	Yes	Yes	Yes	Yes	Yes	Yes	Current smoker	5	10 or more c/day
1481	Females	Others	<30	Working class	Unemployed	High school	Mixed	Inactives	No	No	No	Yes	No	No	No	No	No	Non smoker	1	Non smoker
1482	Females	Married	>50	Middle class	Unemployed	Primary school	White-hispanic	Inactives	No	Yes	Yes	Yes	No	No	Yes	Yes	Yes	Non smoker	3	Non smoker
1483	Females	Single	<30	Middle class	Unemployed	High school	Mixed	Very low	No	No	No	Yes	No	Yes	No	No	No	Non smoker	2	Non smoker
1484	Females	Married	>50	Working class	Unemployed	Higher school	Mixed	Inactives	No	Yes	Yes	Yes	No	Yes	Yes	Yes	Yes	Non smoker	4	Non smoker
1485	Males	Single	30-49	Working class	Employed	High school	Mixed	Very high	Yes	No	No	Yes	No	No	No	No	No	Current smoker	1	<3
1486	Males	Single	30-49	Working class	Employed	Primary school	Mixed	Very low	No	Yes	Yes	Yes	No	Yes	Yes	Yes	Yes	Non smoker	4	Non smoker
1487	Males	Single	<30	Extreme poverty	Unemployed	High school	Indigenous american	Inactives	Yes	No	No	Yes	No	No	No	No	No	Non smoker	1	Non smoker
1488	Males	Single	30-49	Middle class	Unemployed	Higher school	White-hispanic	Inactives	No	No	No	No	No	No	Yes	No	No	Former smoker	1	.
1489	Males	.	<30	Middle class	Unemployed	High school	Mixed	High	Yes	No	No	No	No	Yes	No	Yes	Yes	Non smoker	2	Non smoker
1490	Females	Others	>50	Middle class	Employed	Higher school	Mixed	Inactives	No	No	No	No	No	No	Yes	Yes	No	Non smoker	1	Non smoker
1491	Females	Others	30-49	Middle class	Employed	Higher school	Mixed	Inactives	No	No	No	Yes	No	No	No	No	No	Non smoker	1	Non smoker
1492	Females	Married	30-49	Working class	Employed	Primary school	Mixed	Inactives	No	Yes	Yes	Yes	Yes	No	No	Yes	Yes	Former smoker	3	.
1493	Males	Single	<30	Middle class	Unemployed	High school	Afro-venezuelan	Moderate	No	No	No	Yes	No	No	No	No	No	Non smoker	1	Non smoker
1494	Females	Married	>50	Working class	Employed	Primary school	White-hispanic	Inactives	No	No	No	Yes	No	No	No	Yes	Yes	Non smoker	2	Non smoker
1495	Males	Single	<30	Middle class	Unemployed	Higher school	Mixed	Inactives	No	No	No	No	No	No	No	Yes	Yes	Non smoker	1	Non smoker
1496	Females	Married	30-49	Working class	Employed	High school	Afro-venezuelan	Inactives	No	No	No	No	No	No	Yes	Yes	Yes	Former smoker	2	.
1497	Males	Single	30-49	Middle class	Unemployed	Higher school	Mixed	Inactives	No	No	No	No	No	No	No	Yes	No	Non smoker	0	Non smoker
1498	Males	Single	<30	Working class	Unemployed	Higher school	Afro-venezuelan	Low	No	Yes	No	Yes	Yes	No	No	Yes	No	Non smoker	2	Non smoker
1499	Males	Single	<30	Middle class	Employed	Higher school	Mixed	Very high	No	No	No	No	No	No	No	No	No	Non smoker	0	Non smoker
1500	Males	Single	<30	Working class	Unemployed	Higher school	Mixed	Very low	No	No	No	Yes	No	No	No	No	No	Non smoker	1	Non smoker
1501	Males	Single	<30	Working class	Unemployed	Higher school	White-hispanic	High	No	No	No	No	No	No	No	Yes	No	Non smoker	0	Non smoker
1502	Males	Single	<30	Middle class	Unemployed	Higher school	Afro-venezuelan	Low	No	Yes	Yes	Yes	Yes	No	Yes	Yes	Yes	Non smoker	4	Non smoker
1503	Males	Single	<30	Middle High class	Unemployed	High school	Mixed	Low	No	Yes	Yes	Yes	No	Yes	No	Yes	Yes	Non smoker	3	Non smoker
1504	Males	Single	30-49	Working class	Unemployed	High school	Mixed	Inactives	No	No	No	No	Yes	No	No	No	No	Non smoker	1	Non smoker
1505	Males	Single	<30	Working class	Unemployed	High school	Indigenous american	Very high	Yes	No	No	No	No	No	No	No	No	Non smoker	0	Non smoker
1506	Males	Single	<30	Working class	Unemployed	Higher school	White-hispanic	High	No	No	No	No	No	No	Yes	Yes	No	Non smoker	1	Non smoker
1507	Males	Single	<30	Middle class	Unemployed	Higher school	Mixed	Inactives	No	No	No	No	No	No	No	No	No	Non smoker	0	Non smoker
1508	Females	Single	30-49	Middle class	Employed	Higher school	Mixed	Very low	No	No	No	No	No	No	No	No	No	Non smoker	0	Non smoker
1509	Males	Single	<30	Middle class	Unemployed	Higher school	Mixed	High	No	No	No	No	No	No	No	No	No	Non smoker	0	Non smoker
1510	Males	Single	<30	Middle class	Unemployed	High school	Mixed	High	No	No	No	No	No	No	No	No	No	Non smoker	0	Non smoker
1511	Males	Single	30-49	Middle class	Employed	Higher school	Afro-venezuelan	Low	No	No	No	No	No	No	No	Yes	Yes	Non smoker	1	Non smoker
1512	Females	Married	30-49	Middle class	Employed	Higher school	Mixed	Inactives	No	No	No	No	No	No	Yes	Yes	No	Former smoker	1	.
1513	Males	Single	<30	Middle High class	Unemployed	Higher school	Mixed	Very low	No	No	No	Yes	No	No	No	No	No	Non smoker	1	Non smoker
1514	Males	Single	<30	Working class	Unemployed	High school	Mixed	Very high	No	No	No	Yes	Yes	No	No	No	No	Non smoker	2	Non smoker
1515	Males	Single	<30	Working class	Unemployed	Higher school	Mixed	High	No	No	No	No	No	No	No	No	No	Non smoker	0	Non smoker
1516	Males	Single	<30	Middle class	Unemployed	Higher school	Mixed	Moderate	No	No	No	No	No	No	No	No	No	Non smoker	0	Non smoker
1517	Males	Single	>50	Middle High class	Employed	High school	Mixed	Inactives	No	Yes	No	Yes	No	Yes	No	Yes	No	Non smoker	2	Non smoker
1518	Females	Others	>50	Working class	Employed	High school	Mixed	Inactives	No	No	No	Yes	No	No	No	Yes	Yes	Former smoker	2	.
1519	Males	Single	<30	Middle class	Unemployed	High school	Mixed	Low	No	No	No	Yes	No	No	No	Yes	Yes	Non smoker	2	Non smoker
1520	Males	Single	<30	Middle High class	Unemployed	Higher school	Mixed	Inactives	No	No	No	No	No	No	Yes	No	No	Non smoker	1	Non smoker
1521	Males	Married	30-49	Middle class	Employed	Higher school	White-hispanic	Inactives	No	No	No	Yes	No	No	No	Yes	Yes	Non smoker	2	Non smoker
1522	Males	Single	<30	Middle class	Unemployed	High school	Mixed	Very high	No	No	No	Yes	No	No	No	Yes	No	Former smoker	1	.
1523	Males	Single	30-49	Middle class	Employed	Higher school	Mixed	Very high	Yes	No	No	Yes	No	No	No	Yes	Yes	Non smoker	2	Non smoker
1524	Males	Married	<30	Middle High class	Employed	High school	Mixed	Very low	No	No	No	No	Yes	No	No	Yes	Yes	Current smoker	2	3-9 c/day
1525	Females	Single	30-49	Middle class	Employed	Higher school	Mixed	Inactives	No	Yes	Yes	Yes	Yes	Yes	Yes	Yes	Yes	Non smoker	5	Non smoker
1526	Females	Single	<30	Middle class	Employed	Higher school	Mixed	Inactives	Yes	No	No	Yes	No	No	No	Yes	No	Non smoker	1	Non smoker
1527	Females	Others	30-49	Higher class	Employed	Higher school	White-hispanic	Inactives	No	No	No	Yes	No	No	No	Yes	Yes	Current smoker	2	<3
1528	Females	Others	30-49	Working class	Employed	Primary school	Mixed	Inactives	No	No	No	Yes	No	No	No	Yes	No	Non smoker	1	Non smoker
1529	Females	Single	30-49	Middle High class	Employed	Higher school	White-hispanic	Moderate	Yes	No	No	Yes	No	No	No	Yes	No	Non smoker	1	Non smoker
1530	Females	Married	30-49	Middle class	Employed	Higher school	White-hispanic	Inactives	No	No	No	Yes	No	No	No	Yes	No	Non smoker	1	Non smoker
1531	Females	Others	>50	Middle High class	Unemployed	Higher school	Mixed	Inactives	No	Yes	Yes	Yes	No	Yes	Yes	Yes	Yes	Non smoker	4	Non smoker
1532	Females	Single	30-49	Working class	Employed	Higher school	Mixed	Inactives	No	No	No	No	No	No	No	No	No	Non smoker	0	Non smoker
1533	Females	Married	30-49	Middle class	Employed	Higher school	Mixed	High	No	No	No	Yes	No	No	No	Yes	No	Non smoker	1	Non smoker
1534	Females	Others	>50	Working class	Employed	Primary school	Mixed	Inactives	No	Yes	Yes	Yes	No	Yes	Yes	Yes	Yes	Non smoker	4	Non smoker
1535	Females	Others	>50	Middle High class	Employed	Higher school	Indigenous american	Low	No	No	No	Yes	No	No	No	Yes	No	Non smoker	1	Non smoker
1536	Males	Married	>50	Middle class	Unemployed	Higher school	Mixed	Low	No	Yes	Yes	Yes	No	No	Yes	Yes	Yes	Non smoker	3	Non smoker
1537	Females	Married	30-49	Working class	Unemployed	Primary school	White-hispanic	Inactives	No	No	No	No	No	No	Yes	Yes	Yes	Non smoker	2	Non smoker
1538	Females	Married	30-49	Working class	Employed	Higher school	Mixed	Inactives	Yes	No	No	Yes	No	No	No	No	No	Current smoker	1	3-9 c/day
1539	Females	Others	30-49	Middle High class	Employed	Higher school	Mixed	Inactives	Yes	Yes	Yes	Yes	No	Yes	Yes	Yes	No	Non smoker	3	Non smoker
1540	Females	Married	>50	Working class	Unemployed	Primary school	Mixed	Inactives	No	Yes	Yes	Yes	No	Yes	Yes	Yes	No	Current smoker	3	10 or more c/day
1541	Females	.	>50	Middle High class	Employed	Higher school	Mixed	Inactives	No	Yes	No	Yes	Yes	No	No	Yes	No	Non smoker	2	Non smoker
1542	Females	Others	>50	Middle High class	Employed	High school	Mixed	Inactives	No	Yes	Yes	No	No	Yes	Yes	Yes	Yes	Non smoker	3	Non smoker
1543	Females	Single	>50	Middle class	Unemployed	High school	Afro-venezuelan	Inactives	No	No	No	No	No	No	Yes	Yes	Yes	Non smoker	2	Non smoker
1544	Females	Married	30-49	Middle High class	Employed	Higher school	Mixed	Inactives	Yes	No	No	Yes	No	No	No	Yes	Yes	Non smoker	2	Non smoker
1545	Males	Single	<30	Middle class	Unemployed	High school	Mixed	Inactives	No	No	No	Yes	No	No	No	Yes	Yes	Non smoker	2	Non smoker
1546	Females	Single	<30	Middle High class	Unemployed	High school	White-hispanic	Inactives	No	No	No	Yes	No	No	No	Yes	Yes	Non smoker	2	Non smoker
1547	Females	Married	30-49	Middle class	Unemployed	High school	Mixed	Inactives	No	No	No	No	No	No	No	Yes	No	Non smoker	0	Non smoker
1548	Females	Married	<30	Middle class	Employed	High school	Mixed	Inactives	No	Yes	Yes	Yes	No	No	Yes	Yes	Yes	Current smoker	3	<3
1549	Females	Others	>50	Working class	Unemployed	High school	Indigenous american	Inactives	No	Yes	Yes	Yes	No	Yes	Yes	Yes	Yes	Non smoker	4	Non smoker
1550	Females	Married	>50	Middle class	Unemployed	High school	Mixed	Inactives	No	Yes	Yes	Yes	Yes	Yes	Yes	Yes	No	Current smoker	4	3-9 c/day
1551	Females	Single	30-49	Working class	Unemployed	Primary school	Indigenous american	Inactives	No	Yes	No	Yes	No	No	Yes	Yes	No	Non smoker	2	Non smoker
1552	Males	Married	>50	Middle class	Unemployed	High school	Mixed	Low	Yes	No	No	No	No	No	No	Yes	Yes	Former smoker	1	.
1554	Females	Married	>50	Working class	Unemployed	Illiterate	Indigenous american	Inactives	No	Yes	Yes	Yes	Yes	Yes	Yes	Yes	Yes	Non smoker	5	Non smoker
1555	Females	Married	30-49	Middle class	Employed	Higher school	Mixed	Inactives	No	No	No	No	No	No	No	Yes	Yes	Non smoker	1	Non smoker
1556	Males	Single	>50	Working class	Employed	High school	Mixed	Inactives	Yes	Yes	Yes	No	Yes	Yes	Yes	No	No	Current smoker	3	3-9 c/day
1557	Females	Others	>50	Working class	Unemployed	Illiterate	White-hispanic	Inactives	No	Yes	No	Yes	No	No	Yes	Yes	No	Non smoker	2	Non smoker
1558	Females	Married	30-49	Middle class	Employed	Higher school	White-hispanic	Inactives	No	No	No	No	No	No	No	Yes	Yes	Current smoker	1	<3
1559	Males	Others	30-49	Extreme poverty	Employed	Primary school	Mixed	Inactives	Yes	Yes	Yes	Yes	Yes	No	Yes	Yes	Yes	Current smoker	4	3-9 c/day
1560	Females	Others	30-49	Middle class	Employed	Higher school	Mixed	Inactives	No	No	No	No	No	No	No	Yes	Yes	Non smoker	1	Non smoker
1561	Males	Married	30-49	Working class	Employed	High school	Mixed	Inactives	Yes	No	No	Yes	No	No	No	Yes	No	Non smoker	1	Non smoker
1562	Males	Others	<30	Middle High class	Employed	Higher school	Mixed	Inactives	No	No	No	No	No	No	No	Yes	Yes	Non smoker	1	Non smoker
1564	Females	Married	30-49	Middle class	Unemployed	High school	Mixed	Inactives	No	No	No	Yes	No	No	No	Yes	Yes	Non smoker	2	Non smoker
1565	Females	Married	30-49	Middle class	Employed	Higher school	Mixed	Inactives	No	No	No	No	No	No	No	Yes	Yes	Non smoker	1	Non smoker
1566	Males	Married	<30	Middle High class	Employed	Higher school	Mixed	Inactives	Yes	Yes	Yes	No	Yes	Yes	Yes	Yes	Yes	Non smoker	4	Non smoker
1567	Males	Others	>50	Middle class	Employed	High school	Mixed	Inactives	Yes	No	No	No	No	No	No	Yes	Yes	Non smoker	1	Non smoker
1568	Females	Married	>50	Working class	Unemployed	Primary school	White-hispanic	Low	No	Yes	Yes	No	Yes	Yes	Yes	Yes	No	Non smoker	3	Non smoker
1569	Females	Single	>50	Middle class	Unemployed	Primary school	Mixed	Low	No	No	No	No	No	No	Yes	Yes	No	Non smoker	1	Non smoker
1570	Females	Others	30-49	Middle class	Employed	Higher school	Mixed	Inactives	No	Yes	No	Yes	Yes	No	No	Yes	No	Current smoker	2	3-9 c/day
1571	Males	Single	<30	Middle High class	Unemployed	Higher school	White-hispanic	Low	Yes	No	No	Yes	No	No	No	Yes	No	Non smoker	1	Non smoker
1572	Males	Single	<30	Middle class	Unemployed	High school	Mixed	Inactives	No	No	No	Yes	No	No	No	Yes	No	Non smoker	1	Non smoker
1573	Males	Married	30-49	Middle High class	Employed	High school	Mixed	Moderate	No	Yes	Yes	Yes	Yes	No	Yes	Yes	Yes	Non smoker	4	Non smoker
1574	Females	Married	30-49	Middle High class	Employed	Higher school	White-hispanic	Inactives	No	No	No	No	Yes	No	No	Yes	Yes	Non smoker	2	Non smoker
1575	Males	Others	30-49	Middle class	Employed	Higher school	Mixed	Low	Yes	Yes	Yes	No	Yes	Yes	Yes	Yes	Yes	Former smoker	4	.
1576	Females	Married	<30	Extreme poverty	Employed	Primary school	Indigenous american	Inactives	No	Yes	Yes	Yes	No	No	Yes	Yes	Yes	Non smoker	3	Non smoker
1577	Females	Single	<30	Middle class	Employed	High school	Indigenous american	High	No	No	No	Yes	No	No	No	No	No	Non smoker	1	Non smoker
1578	Females	Others	30-49	Working class	Employed	High school	Mixed	Inactives	Yes	No	No	Yes	No	No	No	Yes	Yes	Non smoker	2	Non smoker
1579	Males	Married	>50	Middle class	Employed	High school	Mixed	Inactives	No	No	No	No	No	No	Yes	Yes	Yes	Non smoker	2	Non smoker
1580	Females	Single	>50	Working class	Employed	Primary school	Mixed	Inactives	No	Yes	Yes	Yes	Yes	No	Yes	Yes	Yes	Non smoker	4	Non smoker
1581	Males	Married	>50	Extreme poverty	Employed	Primary school	Mixed	Inactives	No	Yes	Yes	Yes	Yes	Yes	Yes	Yes	No	Non smoker	4	Non smoker
1582	Females	Married	30-49	Middle class	Unemployed	High school	Mixed	Inactives	No	Yes	Yes	Yes	No	No	Yes	Yes	Yes	Non smoker	3	Non smoker
1583	Males	Single	30-49	Middle class	Employed	Higher school	Mixed	Inactives	No	Yes	Yes	Yes	No	Yes	Yes	Yes	Yes	Current smoker	4	10 or more c/day
1584	Males	Married	30-49	Middle class	Employed	High school	Mixed	Inactives	No	Yes	Yes	Yes	No	No	Yes	Yes	Yes	Non smoker	3	Non smoker
1585	Females	Single	>50	Extreme poverty	Unemployed	Illiterate	Indigenous american	Inactives	No	Yes	Yes	Yes	Yes	No	Yes	Yes	Yes	Current smoker	4	<3
1586	Females	Single	30-49	Extreme poverty	Unemployed	High school	Indigenous american	Inactives	No	Yes	No	Yes	Yes	No	No	Yes	No	Non smoker	2	Non smoker
1587	Females	Married	30-49	Middle class	Employed	Higher school	White-hispanic	Very high	No	No	No	No	No	No	No	No	No	Non smoker	0	Non smoker
1588	Males	Single	<30	Working class	Employed	High school	Indigenous american	Inactives	No	No	No	No	No	No	Yes	Yes	Yes	Non smoker	2	Non smoker
1589	Females	Single	<30	Middle High class	Employed	High school	Mixed	Inactives	Yes	No	No	No	No	No	No	Yes	Yes	Current smoker	1	3-9 c/day
1590	Females	Single	>50	Working class	Unemployed	Primary school	Mixed	Inactives	No	No	No	No	No	No	No	No	No	Non smoker	0	Non smoker
1591	Females	Others	<30	Middle class	Unemployed	High school	White-hispanic	Inactives	Yes	No	No	Yes	No	No	No	No	No	Current smoker	1	<3
1592	Females	Single	<30	Middle High class	Unemployed	High school	Mixed	Very low	No	No	No	No	No	No	No	No	No	Non smoker	0	Non smoker
1593	Females	Single	>50	Middle High class	Unemployed	High school	Mixed	Inactives	Yes	Yes	No	Yes	No	No	Yes	Yes	No	Current smoker	2	3-9 c/day
1594	Males	Single	30-49	Middle class	Employed	Higher school	Mixed	Inactives	Yes	No	No	No	No	Yes	No	Yes	Yes	Non smoker	2	Non smoker
1595	Females	Others	>50	Middle High class	Unemployed	Primary school	Mixed	Inactives	No	Yes	Yes	Yes	Yes	Yes	Yes	Yes	Yes	Non smoker	5	Non smoker
1596	Females	Single	<30	Extreme poverty	Unemployed	Primary school	Indigenous american	Inactives	Yes	No	No	Yes	No	No	No	Yes	No	Current smoker	1	<3
1597	Males	Married	30-49	Extreme poverty	Employed	High school	Mixed	Moderate	No	No	No	Yes	No	No	No	No	No	Non smoker	1	Non smoker
1598	Females	Others	>50	Middle class	Employed	Primary school	Mixed	Very low	No	Yes	Yes	Yes	Yes	No	Yes	Yes	No	Non smoker	3	Non smoker
1599	Females	Others	30-49	Extreme poverty	Employed	Primary school	Mixed	Moderate	No	No	No	Yes	No	No	No	Yes	No	Non smoker	1	Non smoker
1600	Males	Married	30-49	Middle class	Employed	Higher school	Mixed	Moderate	No	Yes	Yes	Yes	Yes	Yes	Yes	Yes	Yes	Non smoker	5	Non smoker
1601	Females	Single	30-49	Middle High class	Employed	Higher school	Mixed	Very low	No	No	No	Yes	No	No	No	Yes	No	Non smoker	1	Non smoker
1602	Females	Married	30-49	Working class	Employed	High school	Mixed	Low	No	No	No	Yes	No	No	No	Yes	Yes	Non smoker	2	Non smoker
1603	Females	Married	30-49	Middle class	Employed	Higher school	Mixed	High	No	No	No	No	No	Yes	No	Yes	No	Non smoker	1	Non smoker
1604	Males	Single	<30	Middle class	Employed	High school	Mixed	.	Yes	No	No	No	No	No	No	No	No	Non smoker	0	Non smoker
1605	Females	Married	30-49	Middle class	Unemployed	Higher school	Mixed	High	Yes	Yes	Yes	Yes	No	Yes	No	Yes	Yes	Non smoker	3	Non smoker
1606	Males	Single	<30	Extreme poverty	Employed	Primary school	Indigenous american	Very high	No	No	No	Yes	No	No	No	Yes	No	Non smoker	1	Non smoker
1607	Males	Single	<30	Working class	Employed	Illiterate	Indigenous american	Very low	No	No	No	No	No	No	No	No	No	Current smoker	0	3-9 c/day
1608	Females	Others	<30	Extreme poverty	Unemployed	Primary school	Indigenous american	Inactives	No	No	No	Yes	No	No	No	Yes	No	Non smoker	1	Non smoker
1609	Males	Married	<30	Working class	Employed	High school	Mixed	Moderate	No	Yes	Yes	Yes	Yes	No	Yes	Yes	No	Non smoker	3	Non smoker
1610	Females	Married	>50	Middle class	Unemployed	Higher school	Mixed	High	No	Yes	Yes	Yes	Yes	Yes	Yes	Yes	Yes	Non smoker	5	Non smoker
1611	Males	Others	30-49	Middle class	Employed	Higher school	Mixed	Low	No	Yes	Yes	Yes	Yes	Yes	No	Yes	Yes	Non smoker	4	Non smoker
1612	Females	Others	30-49	Working class	Employed	Illiterate	Mixed	Inactives	Yes	No	No	Yes	No	No	No	Yes	No	Non smoker	1	Non smoker
1613	Females	Single	<30	Middle class	Unemployed	High school	Mixed	Inactives	No	No	No	No	No	Yes	No	Yes	No	Non smoker	1	Non smoker
1614	Females	Single	<30	Middle class	Unemployed	High school	Mixed	Inactives	No	No	No	Yes	No	No	No	No	No	Non smoker	1	Non smoker
1615	Males	Married	30-49	Middle class	Employed	Higher school	Mixed	Inactives	Yes	Yes	Yes	No	Yes	Yes	Yes	Yes	Yes	Non smoker	4	Non smoker
1616	Females	Others	30-49	Middle class	Employed	Higher school	Mixed	Moderate	No	Yes	Yes	Yes	No	Yes	No	Yes	Yes	Non smoker	3	Non smoker
1617	Females	Married	>50	Middle class	Employed	Higher school	Mixed	Inactives	No	No	No	Yes	No	No	No	Yes	Yes	Non smoker	2	Non smoker
1618	Females	Single	<30	Middle High class	Unemployed	High school	Mixed	Inactives	Yes	No	No	No	No	No	Yes	Yes	Yes	Current smoker	2	<3
1619	Females	Single	>50	Working class	Unemployed	High school	Mixed	Inactives	Yes	No	No	No	No	No	No	Yes	No	Non smoker	0	Non smoker
1620	Females	Single	30-49	Middle class	Unemployed	Higher school	Mixed	Inactives	No	No	No	Yes	No	No	No	Yes	Yes	Non smoker	2	Non smoker
1621	Females	Others	30-49	Extreme poverty	Unemployed	Illiterate	Mixed	Inactives	No	Yes	Yes	Yes	Yes	No	No	Yes	Yes	Non smoker	3	Non smoker
1623	Females	Others	30-49	Middle High class	Employed	Higher school	White-hispanic	Low	No	Yes	No	Yes	Yes	No	No	Yes	No	Current smoker	2	3-9 c/day
1624	Males	Married	30-49	Working class	Employed	High school	Mixed	Inactives	No	No	No	No	No	No	No	No	No	Non smoker	0	Non smoker
1625	Males	Married	30-49	Working class	Employed	High school	Mixed	Inactives	No	No	No	No	No	No	Yes	Yes	Yes	Former smoker	2	.
1626	Females	Single	<30	Middle class	Employed	Higher school	Mixed	Very high	No	No	No	Yes	No	No	No	Yes	Yes	Non smoker	2	Non smoker
1627	Females	Others	30-49	Working class	Employed	Higher school	Mixed	Inactives	No	No	No	No	No	No	Yes	Yes	No	Non smoker	1	Non smoker
1628	Females	Single	<30	Middle class	Unemployed	High school	Mixed	High	No	No	No	Yes	No	No	Yes	No	No	Non smoker	2	Non smoker
1629	Males	Others	30-49	Middle High class	Employed	Higher school	Mixed	Inactives	No	No	No	No	No	No	Yes	Yes	Yes	Non smoker	2	Non smoker
1630	Females	Others	30-49	Middle class	Employed	Higher school	Mixed	Inactives	No	Yes	Yes	No	Yes	Yes	No	Yes	Yes	Former smoker	3	.
1631	Males	Single	30-49	Extreme poverty	Employed	High school	Mixed	Inactives	Yes	Yes	Yes	Yes	Yes	No	No	Yes	Yes	Non smoker	3	Non smoker
1632	Females	Married	30-49	Middle class	Employed	Higher school	White-hispanic	Inactives	No	No	No	Yes	No	No	No	Yes	Yes	Non smoker	2	Non smoker
1633	Females	Others	<30	Working class	Unemployed	Primary school	Indigenous american	Inactives	No	Yes	No	Yes	Yes	No	No	Yes	No	Non smoker	2	Non smoker
1634	Females	Married	<30	Extreme poverty	Employed	Primary school	Indigenous american	Inactives	No	No	No	Yes	No	No	No	Yes	Yes	Current smoker	2	<3
1635	Females	Married	>50	Working class	Unemployed	High school	Mixed	Inactives	No	No	No	Yes	No	No	No	Yes	Yes	Current smoker	2	10 or more c/day
1636	Females	Single	<30	Middle class	Unemployed	High school	Mixed	Very high	No	No	No	No	No	No	No	No	No	Non smoker	0	Non smoker
1637	Males	Married	30-49	Middle High class	Employed	Higher school	Mixed	Inactives	No	No	No	No	Yes	No	No	Yes	No	Former smoker	1	.
1638	Females	Others	30-49	Working class	Employed	High school	Mixed	Inactives	No	No	No	No	No	No	Yes	Yes	No	Former smoker	1	.
1639	Females	Married	<30	Middle class	Employed	Primary school	Mixed	Inactives	Yes	No	No	Yes	No	No	No	Yes	Yes	Former smoker	2	.
1640	Females	Married	>50	Working class	Unemployed	Higher school	Mixed	Inactives	No	No	No	No	No	Yes	No	Yes	Yes	Non smoker	2	Non smoker
1641	Males	Single	<30	Middle class	Employed	Higher school	Mixed	Inactives	No	No	No	Yes	Yes	No	No	No	No	Non smoker	2	Non smoker
1642	Females	Single	>50	Middle class	Unemployed	Primary school	Mixed	Inactives	No	Yes	Yes	No	No	Yes	Yes	Yes	Yes	Former smoker	3	.
1643	Females	Single	<30	Working class	Employed	Higher school	Mixed	Inactives	No	No	No	No	No	No	No	No	No	Current smoker	0	<3
1644	Females	Single	>50	Working class	Unemployed	High school	Mixed	Inactives	No	No	No	No	No	No	Yes	Yes	Yes	Non smoker	2	Non smoker
1645	Females	Married	30-49	Middle class	Unemployed	Higher school	Mixed	Inactives	No	No	No	Yes	No	No	No	Yes	No	Non smoker	1	Non smoker
1646	Females	Others	>50	Middle class	Unemployed	Primary school	Mixed	Low	No	No	No	No	No	No	Yes	Yes	Yes	Non smoker	2	Non smoker
1647	Females	Married	>50	Middle class	Unemployed	Higher school	Mixed	Inactives	No	Yes	Yes	No	Yes	No	Yes	Yes	Yes	Non smoker	3	Non smoker
1648	Males	Others	30-49	Middle class	Employed	High school	Mixed	Inactives	Yes	Yes	Yes	Yes	Yes	No	No	Yes	Yes	Current smoker	3	3-9 c/day
1649	Males	Married	30-49	Middle class	Unemployed	High school	Mixed	Very low	No	Yes	Yes	Yes	No	Yes	Yes	Yes	Yes	Current smoker	4	3-9 c/day
1650	Males	Others	>50	Middle class	Unemployed	High school	Mixed	Inactives	No	Yes	Yes	Yes	Yes	Yes	Yes	Yes	Yes	Non smoker	5	Non smoker
1651	Males	Married	>50	Middle class	Unemployed	Primary school	Mixed	Inactives	No	Yes	Yes	No	Yes	Yes	Yes	Yes	Yes	Former smoker	4	.
1652	Females	Married	>50	Middle class	Unemployed	High school	Mixed	Inactives	No	Yes	Yes	Yes	Yes	Yes	Yes	Yes	No	Non smoker	4	Non smoker
1653	Females	Married	>50	Middle class	Unemployed	High school	Mixed	Inactives	No	No	No	Yes	No	No	No	Yes	No	Non smoker	1	Non smoker
1654	Females	Single	>50	Middle class	Unemployed	High school	Mixed	Low	No	Yes	Yes	Yes	Yes	No	Yes	Yes	Yes	Current smoker	4	<3
1655	Females	Single	<30	Middle class	Unemployed	High school	Mixed	Inactives	No	No	No	Yes	No	No	No	No	No	Non smoker	1	Non smoker
1656	Females	Single	<30	Working class	Unemployed	High school	Mixed	Inactives	No	Yes	Yes	Yes	Yes	No	No	Yes	Yes	Non smoker	3	Non smoker
1657	Males	Others	30-49	Extreme poverty	Employed	Primary school	Indigenous american	Inactives	Yes	Yes	Yes	Yes	Yes	No	No	Yes	Yes	Current smoker	3	<3
1658	Females	Single	>50	Middle High class	Unemployed	Higher school	Mixed	Inactives	No	Yes	Yes	Yes	Yes	Yes	Yes	Yes	Yes	Former smoker	5	.
1659	Females	Others	30-49	Middle High class	Unemployed	Higher school	Mixed	Low	No	No	No	No	No	No	No	Yes	No	Non smoker	0	Non smoker
1660	Females	Single	<30	Middle High class	Unemployed	High school	Mixed	Inactives	No	No	No	Yes	No	No	No	Yes	No	Non smoker	1	Non smoker
1661	Females	Single	<30	Middle class	Employed	Higher school	Mixed	Inactives	No	Yes	Yes	Yes	No	No	Yes	Yes	Yes	Non smoker	3	Non smoker
1662	Males	Single	>50	Extreme poverty	Employed	Primary school	Mixed	Very high	No	Yes	Yes	Yes	Yes	No	No	Yes	Yes	Non smoker	3	Non smoker
1663	Males	Others	30-49	Working class	Employed	Primary school	Mixed	Inactives	Yes	Yes	Yes	Yes	No	Yes	Yes	Yes	Yes	Non smoker	4	Non smoker
1664	Females	Married	30-49	Middle High class	Employed	Higher school	Mixed	Inactives	Yes	Yes	Yes	Yes	No	No	Yes	Yes	Yes	Non smoker	3	Non smoker
1665	Males	Single	<30	Middle class	Unemployed	High school	Mixed	Very high	No	No	No	No	No	No	No	Yes	Yes	Non smoker	1	Non smoker
1666	Females	Single	>50	Working class	Unemployed	Primary school	Mixed	Inactives	No	Yes	Yes	Yes	Yes	No	Yes	Yes	Yes	Non smoker	4	Non smoker
1667	Males	Single	<30	Middle class	Employed	Higher school	Afro-venezuelan	Inactives	Yes	No	No	No	No	No	No	No	No	Non smoker	0	Non smoker
1668	Males	Others	30-49	Middle class	Employed	Higher school	Mixed	Inactives	No	No	No	No	No	No	No	Yes	Yes	Non smoker	1	Non smoker
1669	Females	Others	30-49	Middle class	Unemployed	High school	Mixed	Inactives	No	Yes	Yes	Yes	Yes	Yes	Yes	Yes	Yes	Non smoker	5	Non smoker
1670	Females	Single	<30	Working class	Unemployed	Higher school	Mixed	Moderate	No	Yes	Yes	Yes	No	No	Yes	Yes	Yes	Current smoker	3	3-9 c/day
1671	Females	Married	<30	Middle High class	Employed	Higher school	Mixed	Inactives	No	No	No	No	Yes	No	No	No	No	Non smoker	1	Non smoker
1672	Females	Married	<30	Working class	Unemployed	High school	Mixed	Inactives	No	No	No	Yes	No	No	No	Yes	No	Non smoker	1	Non smoker
1673	Females	Single	30-49	Middle class	Unemployed	Primary school	Mixed	Inactives	No	No	No	Yes	No	No	No	Yes	Yes	Non smoker	2	Non smoker
1674	Females	Married	<30	Working class	Employed	High school	Mixed	Inactives	No	No	No	No	No	No	No	Yes	Yes	Current smoker	1	<3
1675	Females	Married	30-49	Middle class	Unemployed	High school	Mixed	Low	No	No	No	No	No	No	No	Yes	No	Non smoker	0	Non smoker
1676	Males	Married	>50	Middle High class	Unemployed	Higher school	Mixed	Very low	No	Yes	Yes	Yes	No	Yes	Yes	Yes	No	Former smoker	3	.
1677	Males	Married	30-49	Middle class	Employed	Higher school	Mixed	Inactives	No	Yes	Yes	Yes	No	Yes	Yes	Yes	Yes	Non smoker	4	Non smoker
1678	Females	Others	<30	Extreme poverty	Unemployed	Primary school	Indigenous american	Inactives	No	Yes	Yes	Yes	Yes	No	No	Yes	Yes	Non smoker	3	Non smoker
1679	Females	Others	<30	Middle class	Unemployed	High school	White-hispanic	Inactives	No	No	No	No	No	No	No	Yes	Yes	Non smoker	1	Non smoker
1680	Females	Married	>50	Working class	Unemployed	Illiterate	White-hispanic	Inactives	No	Yes	Yes	Yes	Yes	Yes	Yes	Yes	Yes	Former smoker	5	.
1681	Females	Married	30-49	Extreme poverty	Employed	Illiterate	Indigenous american	Inactives	No	Yes	Yes	Yes	Yes	No	Yes	Yes	Yes	Non smoker	4	Non smoker
1682	Females	Others	30-49	Working class	Unemployed	High school	Mixed	Inactives	No	No	No	Yes	No	No	No	No	No	Non smoker	1	Non smoker
1683	Males	Single	30-49	Working class	Employed	High school	Mixed	Very low	No	No	No	Yes	No	No	No	Yes	Yes	Non smoker	2	Non smoker
1684	Females	Married	<30	Working class	Employed	High school	Mixed	Inactives	Yes	No	No	Yes	No	No	No	Yes	Yes	Former smoker	2	.
1685	Males	Others	30-49	Middle class	Unemployed	High school	Mixed	Inactives	Yes	Yes	Yes	Yes	Yes	No	Yes	Yes	No	Former smoker	3	.
1686	Females	Single	<30	Middle class	Unemployed	High school	Mixed	Inactives	No	No	No	Yes	No	No	No	No	No	Non smoker	1	Non smoker
1687	Females	Married	30-49	Middle class	Unemployed	High school	Mixed	Inactives	No	No	No	Yes	No	No	No	Yes	Yes	Non smoker	2	Non smoker
1688	Females	Others	>50	Middle class	Unemployed	High school	Others	Inactives	No	Yes	Yes	Yes	Yes	Yes	Yes	Yes	Yes	Non smoker	5	Non smoker
1689	Females	Married	30-49	Middle class	Employed	High school	Mixed	High	No	No	No	No	No	No	No	Yes	Yes	Non smoker	1	Non smoker
1690	Females	Others	30-49	Middle class	Unemployed	Higher school	Mixed	High	Yes	Yes	No	Yes	Yes	No	No	Yes	No	Current smoker	2	3-9 c/day
1691	Males	Married	30-49	Higher class	Employed	Higher school	Mixed	Inactives	Yes	No	No	No	No	No	No	Yes	Yes	Non smoker	1	Non smoker
1692	Males	Married	30-49	Higher class	Employed	Higher school	Mixed	Moderate	No	No	No	No	No	No	No	Yes	No	Current smoker	0	3-9 c/day
1693	Females	Single	30-49	Working class	Employed	High school	Mixed	Very low	No	Yes	Yes	Yes	No	No	Yes	Yes	Yes	Non smoker	3	Non smoker
1694	Females	Married	>50	Middle class	Unemployed	Higher school	Mixed	Very low	No	No	No	No	No	No	Yes	Yes	Yes	Non smoker	2	Non smoker
1695	Females	Single	<30	Middle class	Unemployed	High school	Mixed	Inactives	No	No	No	Yes	No	No	No	Yes	No	Non smoker	1	Non smoker
1696	Males	Others	30-49	Middle class	Employed	Higher school	Mixed	Inactives	No	Yes	Yes	Yes	Yes	No	Yes	Yes	Yes	Non smoker	4	Non smoker
1697	Males	Single	<30	Middle class	Unemployed	High school	Mixed	Inactives	Yes	No	No	Yes	No	No	No	No	No	Current smoker	1	<3
1698	Males	Single	<30	Working class	Employed	Higher school	Mixed	Inactives	No	Yes	No	Yes	Yes	No	No	Yes	No	Current smoker	2	<3
1699	Females	Married	30-49	Middle class	Unemployed	Higher school	Mixed	Inactives	No	Yes	Yes	Yes	No	Yes	Yes	Yes	Yes	Non smoker	4	Non smoker
1700	Females	Married	>50	Middle class	Unemployed	Higher school	Mixed	High	No	Yes	Yes	Yes	No	No	Yes	Yes	Yes	Non smoker	3	Non smoker
1701	Females	Married	30-49	Middle class	Unemployed	Higher school	Mixed	Inactives	No	Yes	Yes	Yes	No	No	Yes	Yes	Yes	Non smoker	3	Non smoker
1702	Males	Single	<30	Middle class	Unemployed	Higher school	Mixed	Inactives	No	No	No	Yes	No	No	Yes	No	No	Non smoker	2	Non smoker
1703	Males	Married	>50	Middle class	Employed	Higher school	White-hispanic	High	No	Yes	Yes	Yes	Yes	No	Yes	Yes	Yes	Non smoker	4	Non smoker
1704	Females	Others	>50	Working class	Unemployed	Primary school	Mixed	Inactives	No	Yes	Yes	No	Yes	No	Yes	Yes	Yes	Non smoker	3	Non smoker
1705	Males	Married	>50	Middle High class	Employed	Higher school	Mixed	Inactives	No	Yes	Yes	No	No	Yes	Yes	Yes	Yes	Former smoker	3	.
1706	Females	Others	>50	Working class	Employed	Primary school	Mixed	Inactives	No	No	No	No	No	No	No	Yes	Yes	Former smoker	1	.
1707	Males	Married	30-49	Middle class	Employed	Higher school	Mixed	Inactives	No	Yes	Yes	Yes	Yes	No	Yes	Yes	Yes	Former smoker	4	.
1708	Males	Others	<30	Extreme poverty	Employed	Illiterate	Afro-venezuelan	Inactives	No	No	No	No	No	No	No	No	No	Non smoker	0	Non smoker
1709	Females	Others	30-49	Middle class	Employed	Higher school	Mixed	Inactives	Yes	Yes	Yes	No	No	Yes	Yes	Yes	Yes	Non smoker	3	Non smoker
1710	Females	Single	>50	Working class	Employed	Primary school	Indigenous american	Inactives	No	Yes	Yes	Yes	Yes	Yes	Yes	Yes	Yes	Non smoker	5	Non smoker
1711	Females	Married	>50	Working class	Unemployed	Primary school	Mixed	Inactives	No	Yes	Yes	Yes	No	No	Yes	Yes	Yes	Non smoker	3	Non smoker
1712	Males	Others	>50	Extreme poverty	Unemployed	Primary school	Indigenous american	Very low	No	Yes	Yes	Yes	Yes	No	Yes	Yes	Yes	Former smoker	4	.
1713	Females	Others	<30	Working class	Unemployed	Illiterate	Mixed	Inactives	No	No	No	Yes	Yes	No	No	No	No	Current smoker	2	3-9 c/day
1714	Females	Others	>50	Working class	Unemployed	Primary school	Indigenous american	Low	No	Yes	Yes	No	Yes	Yes	Yes	No	No	Non smoker	3	Non smoker
1715	Females	Others	30-49	Working class	Unemployed	High school	Mixed	Moderate	Yes	No	No	Yes	No	Yes	No	No	No	Current smoker	2	3-9 c/day
1716	Females	Single	>50	Extreme poverty	Unemployed	Illiterate	Indigenous american	Inactives	No	Yes	No	Yes	No	No	Yes	Yes	No	Current smoker	2	10 or more c/day
1717	Males	Single	30-49	Working class	Employed	Primary school	Indigenous american	High	Yes	No	No	Yes	No	No	No	No	No	Non smoker	1	Non smoker
1718	Males	Married	30-49	Working class	Employed	High school	Mixed	Inactives	Yes	No	No	No	No	No	Yes	Yes	No	Non smoker	1	Non smoker
1719	Males	Married	>50	Working class	Employed	Higher school	Mixed	Inactives	No	No	No	No	No	No	No	Yes	Yes	Non smoker	1	Non smoker
1720	Females	Married	30-49	Working class	Unemployed	High school	Mixed	Inactives	No	No	No	Yes	No	No	No	Yes	No	Non smoker	1	Non smoker
1721	Males	Married	<30	Extreme poverty	Employed	Illiterate	Mixed	Inactives	Yes	Yes	Yes	Yes	Yes	No	No	Yes	Yes	Former smoker	3	.
1722	Males	Single	>50	Extreme poverty	Unemployed	Primary school	Mixed	Inactives	Yes	Yes	No	Yes	Yes	No	No	Yes	No	Former smoker	2	.
1723	Males	Single	30-49	Working class	Employed	Primary school	Afro-venezuelan	Inactives	Yes	No	No	No	No	No	Yes	No	No	Current smoker	1	3-9 c/day
1724	Males	Single	>50	Middle High class	Employed	High school	Mixed	Low	No	Yes	Yes	Yes	Yes	No	Yes	Yes	No	Non smoker	3	Non smoker
1725	Females	Single	>50	Middle class	Unemployed	Higher school	Mixed	Inactives	No	Yes	No	Yes	No	No	Yes	Yes	No	Non smoker	2	Non smoker
1726	Females	Others	<30	Extreme poverty	Employed	Primary school	Indigenous american	Inactives	No	Yes	Yes	Yes	No	Yes	Yes	Yes	Yes	Non smoker	4	Non smoker
1727	Males	Single	<30	Working class	Employed	Primary school	Mixed	Inactives	Yes	No	No	No	No	No	No	No	No	Non smoker	0	Non smoker
1728	Females	Single	<30	Middle High class	Unemployed	High school	Mixed	High	Yes	No	No	No	No	No	No	Yes	No	Non smoker	0	Non smoker
1729	Females	Single	<30	Higher class	Employed	Higher school	White-hispanic	Inactives	Yes	No	No	No	No	Yes	No	Yes	Yes	Non smoker	2	Non smoker
1730	Males	Single	<30	Working class	Employed	High school	Indigenous american	Inactives	No	No	No	Yes	No	No	No	No	No	Non smoker	1	Non smoker
1731	Males	Married	>50	Working class	Employed	Primary school	Mixed	Low	No	No	No	No	No	No	Yes	Yes	Yes	Non smoker	2	Non smoker
1732	Females	Others	>50	Working class	Unemployed	Primary school	Mixed	Inactives	No	Yes	Yes	Yes	Yes	Yes	Yes	Yes	Yes	Non smoker	5	Non smoker
1733	Females	Single	<30	Middle High class	Unemployed	High school	White-hispanic	Inactives	No	No	No	Yes	No	No	No	No	No	Non smoker	1	Non smoker
1734	Females	Single	>50	Middle class	Unemployed	Higher school	White-hispanic	Inactives	No	Yes	Yes	Yes	Yes	No	No	Yes	Yes	Non smoker	3	Non smoker
1735	Females	Married	>50	Middle High class	Employed	Higher school	White-hispanic	Inactives	No	No	No	No	No	No	No	Yes	No	Non smoker	0	Non smoker
1736	Females	Married	30-49	Middle High class	Employed	Higher school	Mixed	Inactives	No	No	No	No	No	No	No	Yes	Yes	Former smoker	1	.
1737	Females	Single	<30	Middle class	Unemployed	High school	Mixed	High	No	No	No	Yes	No	No	No	Yes	No	Non smoker	1	Non smoker
1738	Males	Married	>50	Working class	Unemployed	Higher school	Mixed	High	No	Yes	Yes	Yes	Yes	Yes	Yes	Yes	No	Non smoker	4	Non smoker
1739	Males	Single	>50	Working class	Employed	High school	Mixed	Inactives	Yes	Yes	Yes	No	Yes	Yes	Yes	Yes	Yes	Current smoker	4	3-9 c/day
1740	Females	Others	30-49	Middle High class	Employed	Higher school	Mixed	Very high	No	Yes	No	Yes	Yes	No	No	Yes	No	Non smoker	2	Non smoker
1741	Males	Single	<30	Middle class	Unemployed	High school	Mixed	Inactives	No	No	No	No	No	No	No	No	No	Non smoker	0	Non smoker
1742	Females	Single	<30	Middle High class	Unemployed	High school	Mixed	High	No	No	No	Yes	No	No	No	No	No	Non smoker	1	Non smoker
1743	Females	Single	<30	Middle High class	Unemployed	High school	White-hispanic	Inactives	No	No	No	No	No	No	No	Yes	Yes	Non smoker	1	Non smoker
1744	Males	Single	<30	Middle High class	Unemployed	High school	Mixed	Inactives	No	Yes	Yes	Yes	No	No	Yes	Yes	Yes	Non smoker	3	Non smoker
1745	Males	Married	>50	Middle class	Unemployed	Higher school	Mixed	Inactives	No	Yes	Yes	No	No	Yes	Yes	Yes	Yes	Non smoker	3	Non smoker
1746	Females	Married	>50	Middle class	Unemployed	Primary school	White-hispanic	Very high	No	Yes	Yes	Yes	Yes	Yes	Yes	Yes	Yes	Former smoker	5	.
1747	Females	Single	30-49	Middle High class	Unemployed	High school	Mixed	High	No	Yes	Yes	Yes	Yes	No	No	Yes	Yes	Non smoker	3	Non smoker
1748	Females	Others	>50	Middle class	Employed	Higher school	Mixed	Inactives	No	No	No	Yes	No	No	No	Yes	Yes	Non smoker	2	Non smoker
1749	Males	Single	<30	Middle High class	Unemployed	High school	Mixed	Inactives	No	Yes	No	Yes	Yes	No	No	Yes	No	Non smoker	2	Non smoker
1750	Females	Others	>50	Extreme poverty	Unemployed	High school	Mixed	Inactives	No	Yes	Yes	Yes	Yes	No	Yes	Yes	Yes	Non smoker	4	Non smoker
1751	Males	Married	>50	Middle class	Employed	Higher school	Mixed	Moderate	No	Yes	Yes	No	Yes	Yes	Yes	Yes	Yes	Non smoker	4	Non smoker
1752	Females	Others	30-49	Middle class	Employed	Higher school	Mixed	Inactives	No	Yes	Yes	Yes	Yes	No	No	Yes	Yes	Non smoker	3	Non smoker
1753	Females	Single	<30	Middle class	Unemployed	High school	Mixed	Inactives	No	No	No	No	No	Yes	No	Yes	No	Non smoker	1	Non smoker
1754	Males	Single	<30	Middle High class	Unemployed	High school	Mixed	Very high	No	No	No	Yes	No	Yes	No	No	No	Non smoker	2	Non smoker
1755	Females	Single	<30	Middle class	Unemployed	Higher school	Mixed	Inactives	No	No	No	No	No	No	No	No	No	Non smoker	0	Non smoker
1756	Males	Single	30-49	Working class	Unemployed	Illiterate	Mixed	Moderate	No	Yes	Yes	No	No	Yes	Yes	Yes	Yes	Non smoker	3	Non smoker
1757	Males	Single	<30	Working class	Unemployed	Illiterate	Mixed	Moderate	No	Yes	Yes	No	Yes	Yes	Yes	Yes	No	Non smoker	3	Non smoker
1758	Females	Single	>50	Middle class	Employed	Higher school	Mixed	Inactives	No	Yes	Yes	Yes	No	No	Yes	Yes	Yes	Non smoker	3	Non smoker
1759	Males	Single	30-49	Working class	Unemployed	Primary school	Mixed	Moderate	No	No	No	No	No	No	Yes	Yes	Yes	Non smoker	2	Non smoker
1760	Females	Single	<30	Middle High class	Employed	Higher school	White-hispanic	Very high	Yes	No	No	No	No	No	No	Yes	No	Non smoker	0	Non smoker
1761	Males	Single	30-49	Middle class	Unemployed	Illiterate	Mixed	Moderate	No	Yes	Yes	Yes	No	Yes	No	Yes	Yes	Non smoker	3	Non smoker
1762	Males	Single	>50	Working class	Unemployed	High school	White-hispanic	Moderate	No	No	No	No	No	No	Yes	No	No	Non smoker	1	Non smoker
1763	Males	Married	30-49	Middle High class	Employed	Higher school	Mixed	Inactives	No	No	No	No	Yes	No	No	No	No	Non smoker	1	Non smoker
1764	Males	Single	30-49	Middle class	Employed	Higher school	Mixed	Inactives	Yes	No	No	No	No	No	Yes	Yes	No	Non smoker	1	Non smoker
1765	Females	Single	<30	Middle class	Unemployed	High school	Mixed	Inactives	No	No	No	Yes	No	No	No	No	No	Non smoker	1	Non smoker
1766	Females	Single	<30	Middle class	Employed	High school	Mixed	Inactives	No	No	No	No	No	No	No	No	No	Non smoker	0	Non smoker
1767	Males	Married	30-49	Middle class	Employed	Higher school	Mixed	Inactives	Yes	Yes	Yes	Yes	Yes	Yes	No	Yes	No	Current smoker	3	<3
1768	Females	.	>50	Working class	Unemployed	Primary school	Mixed	Inactives	No	Yes	Yes	No	Yes	No	Yes	Yes	Yes	Former smoker	3	.
1769	Females	Single	<30	Middle class	Unemployed	High school	White-hispanic	Inactives	No	No	No	No	No	No	No	Yes	No	Non smoker	0	Non smoker
1770	Males	Married	>50	Extreme poverty	Unemployed	Primary school	Indigenous american	High	No	Yes	Yes	Yes	Yes	No	Yes	Yes	Yes	Non smoker	4	Non smoker
1771	Females	Single	30-49	Middle class	Employed	Higher school	Mixed	Inactives	Yes	No	No	No	No	No	No	Yes	Yes	Current smoker	1	<3
1772	Males	Married	30-49	Middle class	Employed	Primary school	Mixed	Inactives	Yes	No	No	No	Yes	No	No	No	No	Current smoker	1	3-9 c/day
1773	Females	Married	>50	Middle class	Unemployed	Primary school	Mixed	Inactives	No	Yes	Yes	Yes	No	Yes	Yes	Yes	Yes	Former smoker	4	.
1774	Females	Others	>50	Middle class	Employed	Higher school	Mixed	Inactives	No	No	No	No	No	No	No	Yes	Yes	Non smoker	1	Non smoker
1775	Males	Married	30-49	Middle class	Unemployed	High school	Afro-venezuelan	Low	Yes	Yes	Yes	Yes	Yes	No	No	Yes	Yes	Current smoker	3	3-9 c/day
1776	Females	Married	>50	Middle class	Employed	Higher school	White-hispanic	Inactives	No	No	No	No	Yes	No	No	Yes	Yes	Former smoker	2	.
1777	Males	Single	<30	Working class	Employed	Primary school	Mixed	Inactives	Yes	No	No	No	No	No	No	No	No	Non smoker	0	Non smoker
1778	Males	Single	<30	Working class	Unemployed	High school	Mixed	High	No	No	No	Yes	No	No	No	Yes	No	Current smoker	1	<3
1779	Males	Single	30-49	Middle High class	Employed	Higher school	White-hispanic	Inactives	No	No	No	No	No	No	No	Yes	Yes	Non smoker	1	Non smoker
1780	Females	Others	>50	Middle class	Employed	High school	Mixed	Inactives	No	No	No	No	No	No	No	Yes	No	Current smoker	0	10 or more c/day
1781	Females	Single	<30	Middle High class	Employed	Higher school	Mixed	Inactives	No	No	No	Yes	No	No	No	Yes	Yes	Former smoker	2	.
1782	Females	Single	>50	Working class	Employed	Illiterate	Indigenous american	Inactives	No	Yes	Yes	Yes	Yes	No	No	Yes	Yes	Current smoker	3	<3
1783	Females	Single	<30	Middle class	Unemployed	High school	Mixed	Inactives	No	No	No	No	No	No	No	No	No	Non smoker	0	Non smoker
1784	Females	Single	<30	Middle class	Employed	Higher school	Mixed	Inactives	No	Yes	No	Yes	Yes	No	No	Yes	No	Non smoker	2	Non smoker
1785	Males	Single	<30	Working class	Employed	High school	Mixed	Inactives	Yes	No	No	No	No	No	No	No	No	Current smoker	0	10 or more c/day
1786	Females	Married	>50	Working class	Unemployed	Primary school	Mixed	Inactives	No	Yes	Yes	Yes	No	Yes	Yes	Yes	Yes	Former smoker	4	.
1787	Males	Single	<30	Working class	Employed	Primary school	Indigenous american	Very low	No	Yes	Yes	Yes	No	Yes	Yes	No	No	Non smoker	3	Non smoker
1788	Males	Married	30-49	Middle High class	Employed	Higher school	White-hispanic	Inactives	No	Yes	Yes	No	Yes	No	Yes	Yes	Yes	Non smoker	3	Non smoker
1789	Females	Married	>50	Working class	Employed	High school	Mixed	Inactives	No	No	No	Yes	No	No	No	Yes	No	Current smoker	1	10 or more c/day
1790	Females	Married	30-49	Middle class	Unemployed	Primary school	Mixed	Inactives	No	No	No	No	No	Yes	No	Yes	Yes	Non smoker	2	Non smoker
1791	Females	Married	30-49	Middle class	Employed	Higher school	Mixed	Inactives	No	Yes	Yes	Yes	No	No	Yes	Yes	Yes	Non smoker	3	Non smoker
1792	Females	Others	30-49	Middle High class	Employed	Higher school	Mixed	Inactives	No	No	No	Yes	No	No	No	Yes	Yes	Non smoker	2	Non smoker
1793	Males	Single	>50	Extreme poverty	Unemployed	Illiterate	Indigenous american	Inactives	No	No	No	No	No	No	Yes	No	No	Former smoker	1	.
1794	Females	Single	30-49	Middle High class	Employed	Higher school	Mixed	Inactives	Yes	No	No	No	No	No	No	Yes	No	Current smoker	0	<3
1795	Males	Married	30-49	Working class	Employed	High school	Mixed	Inactives	Yes	No	No	No	No	No	No	Yes	Yes	Non smoker	1	Non smoker
1796	Females	Married	30-49	Working class	Unemployed	Higher school	White-hispanic	Inactives	No	No	No	Yes	No	No	No	Yes	No	Non smoker	1	Non smoker
1797	Females	Single	<30	Middle class	Employed	Higher school	Mixed	Inactives	No	No	No	No	No	No	No	No	No	Non smoker	0	Non smoker
1798	Females	Others	>50	Working class	Unemployed	Primary school	Afro-venezuelan	Inactives	No	Yes	Yes	Yes	Yes	No	Yes	Yes	Yes	Non smoker	4	Non smoker
1799	Females	Married	<30	Working class	Unemployed	High school	Mixed	Very high	No	No	No	Yes	No	No	No	No	No	Non smoker	1	Non smoker
1800	Females	Married	>50	Higher class	Unemployed	Higher school	Mixed	Inactives	No	Yes	Yes	Yes	Yes	Yes	Yes	Yes	Yes	Non smoker	5	Non smoker
1801	Females	Others	<30	Middle class	Unemployed	Primary school	White-hispanic	High	No	No	No	Yes	No	No	No	Yes	Yes	Former smoker	2	.
1802	Females	Single	<30	Middle High class	Unemployed	High school	Mixed	High	No	No	No	No	No	Yes	No	No	No	Non smoker	1	Non smoker
1803	Males	Single	<30	Working class	Unemployed	High school	Mixed	Low	No	No	No	No	No	No	No	No	No	Non smoker	0	Non smoker
1804	Males	Single	<30	Middle class	Employed	High school	Mixed	Inactives	Yes	No	No	Yes	No	No	No	Yes	No	Current smoker	1	3-9 c/day
1805	Females	Married	>50	Working class	Unemployed	Primary school	Mixed	Inactives	No	No	No	No	No	No	Yes	Yes	No	Former smoker	1	.
1806	Females	Single	<30	Middle class	Unemployed	High school	Mixed	Very high	No	No	No	No	No	No	No	Yes	No	Non smoker	0	Non smoker
1807	Males	Single	<30	Middle class	Unemployed	High school	Mixed	Very low	No	No	No	No	No	No	No	No	No	Non smoker	0	Non smoker
1808	Males	Single	<30	Middle class	Employed	Higher school	Afro-venezuelan	Moderate	Yes	Yes	Yes	No	Yes	No	Yes	Yes	Yes	Current smoker	3	3-9 c/day
1809	Males	Others	30-49	Working class	Employed	High school	Mixed	Inactives	Yes	No	No	No	No	No	No	Yes	No	Non smoker	0	Non smoker
1810	Males	Others	<30	Middle class	Employed	Higher school	Mixed	Inactives	Yes	No	No	No	No	No	Yes	Yes	No	Current smoker	1	3-9 c/day
1811	Females	Others	>50	Middle High class	Unemployed	Higher school	Mixed	Inactives	No	Yes	Yes	No	Yes	No	Yes	Yes	Yes	Non smoker	3	Non smoker
1812	Males	Single	<30	Middle High class	Unemployed	High school	Mixed	Moderate	No	No	No	Yes	No	No	No	No	No	Non smoker	1	Non smoker
1813	Males	Others	30-49	Middle class	Employed	Primary school	Mixed	Inactives	No	Yes	Yes	Yes	Yes	Yes	No	Yes	No	Non smoker	3	Non smoker
1814	Males	Single	>50	Middle class	Unemployed	Higher school	Mixed	Low	No	No	No	No	No	No	Yes	Yes	Yes	Non smoker	2	Non smoker
1815	Females	Married	<30	Middle High class	Unemployed	High school	White-hispanic	Inactives	No	No	No	No	Yes	No	No	Yes	No	Non smoker	1	Non smoker
1816	Females	Married	>50	Working class	Unemployed	High school	Mixed	Inactives	No	No	No	No	No	No	Yes	Yes	Yes	Non smoker	2	Non smoker
1817	Females	Single	30-49	Middle class	Employed	Higher school	Mixed	Inactives	No	No	No	Yes	No	No	No	Yes	No	Non smoker	1	Non smoker
1818	Females	Others	>50	Middle class	Unemployed	Higher school	Mixed	Inactives	No	Yes	Yes	Yes	No	Yes	Yes	Yes	Yes	Former smoker	4	.
1819	Males	Single	30-49	Middle High class	Employed	High school	Mixed	High	Yes	Yes	Yes	Yes	Yes	No	Yes	Yes	Yes	Current smoker	4	3-9 c/day
1820	Males	Married	<30	Working class	Employed	High school	Mixed	Very high	Yes	Yes	No	Yes	Yes	No	No	Yes	No	Non smoker	2	Non smoker
1821	Females	Married	30-49	Extreme poverty	Unemployed	Primary school	Mixed	Inactives	Yes	No	No	Yes	No	No	No	Yes	No	Non smoker	1	Non smoker
1822	Males	Married	30-49	Extreme poverty	Employed	Primary school	Indigenous american	Inactives	Yes	Yes	Yes	Yes	Yes	Yes	No	Yes	No	Current smoker	3	<3
1823	Females	Single	<30	Middle High class	Unemployed	High school	Mixed	Very high	Yes	No	No	No	No	No	No	Yes	No	Former smoker	0	.
1824	Females	Others	>50	Working class	Unemployed	High school	Mixed	Very high	No	No	No	No	No	No	No	Yes	No	Non smoker	0	Non smoker
1825	Females	Single	<30	Middle class	Employed	High school	Mixed	Inactives	No	No	No	Yes	No	No	No	Yes	No	Non smoker	1	Non smoker
1826	Males	Married	30-49	Middle class	Employed	Higher school	White-hispanic	Inactives	Yes	No	No	No	No	No	Yes	Yes	Yes	Non smoker	2	Non smoker
1827	Females	Married	>50	Working class	Unemployed	Primary school	Mixed	Inactives	No	Yes	Yes	Yes	No	Yes	Yes	Yes	Yes	Former smoker	4	.
1828	Males	Married	30-49	Middle class	Employed	Higher school	White-hispanic	Inactives	No	Yes	No	Yes	No	No	Yes	Yes	No	Current smoker	2	<3
1829	Females	Single	<30	Middle class	Employed	Higher school	Mixed	Inactives	No	No	No	Yes	No	No	No	Yes	Yes	Non smoker	2	Non smoker
1830	Females	Others	>50	Middle class	Employed	High school	Mixed	Inactives	No	Yes	Yes	Yes	Yes	Yes	No	Yes	Yes	Non smoker	4	Non smoker
1831	Females	Married	>50	Middle class	Employed	Higher school	Afro-venezuelan	Very low	No	No	No	No	No	No	Yes	Yes	No	Non smoker	1	Non smoker
1832	Females	Single	<30	Middle class	Employed	Higher school	Mixed	Inactives	No	No	No	No	No	No	No	Yes	No	Former smoker	0	.
1833	Females	Married	30-49	Middle class	Employed	Higher school	Mixed	Inactives	No	Yes	Yes	Yes	Yes	No	No	Yes	Yes	Non smoker	3	Non smoker
1834	Females	Single	<30	Middle class	Employed	Higher school	Mixed	Inactives	No	No	No	Yes	No	No	No	Yes	No	Non smoker	1	Non smoker
1835	Males	Married	30-49	Middle High class	Employed	Higher school	White-hispanic	Inactives	Yes	Yes	Yes	Yes	Yes	No	Yes	Yes	Yes	Former smoker	4	.
1836	Males	Others	30-49	Working class	Employed	High school	White-hispanic	Inactives	Yes	Yes	Yes	No	Yes	Yes	No	Yes	Yes	Current smoker	3	<3
1837	Females	Others	30-49	Middle class	Employed	Higher school	Mixed	Moderate	No	No	No	Yes	No	No	No	Yes	No	Non smoker	1	Non smoker
1838	Females	Married	30-49	Middle class	Employed	High school	White-hispanic	Low	No	No	No	Yes	No	No	No	No	No	Non smoker	1	Non smoker
1839	Females	Others	>50	Middle class	Employed	Higher school	Mixed	Moderate	No	Yes	Yes	Yes	No	Yes	Yes	Yes	Yes	Current smoker	4	10 or more c/day
1840	Males	Married	30-49	Middle class	Employed	Higher school	Mixed	Very low	Yes	No	No	No	No	No	No	No	No	Non smoker	0	Non smoker
1841	Females	Single	>50	Working class	Unemployed	Illiterate	Mixed	Inactives	No	Yes	Yes	No	No	Yes	Yes	Yes	Yes	Non smoker	3	Non smoker
1842	Females	Others	30-49	Middle High class	Employed	Higher school	Mixed	Inactives	No	Yes	Yes	Yes	Yes	No	No	Yes	Yes	Former smoker	3	.
1843	Males	Single	<30	Working class	Unemployed	High school	Mixed	Inactives	No	No	No	No	No	No	No	No	No	Non smoker	0	Non smoker
1844	Males	Single	<30	Middle class	Employed	High school	Mixed	Inactives	Yes	No	No	No	No	No	Yes	Yes	No	Current smoker	1	3-9 c/day
1845	Males	Single	<30	Middle High class	Unemployed	High school	Mixed	Inactives	No	No	No	No	No	No	No	No	No	Non smoker	0	Non smoker
1846	Males	Single	<30	Extreme poverty	Unemployed	Primary school	Indigenous american	Inactives	No	No	No	No	No	No	No	No	No	Non smoker	0	Non smoker
1847	Females	Married	>50	Working class	Unemployed	High school	Mixed	High	No	No	No	No	No	No	No	Yes	Yes	Non smoker	1	Non smoker
1848	Females	.	30-49	Working class	Unemployed	High school	Mixed	Inactives	No	No	No	Yes	No	No	No	No	No	Non smoker	1	Non smoker
1849	Females	Married	30-49	Middle class	Unemployed	High school	Mixed	Inactives	No	Yes	Yes	Yes	Yes	No	No	Yes	Yes	Non smoker	3	Non smoker
1850	Males	Others	<30	Middle class	Employed	High school	Mixed	Moderate	Yes	No	No	No	No	No	No	Yes	No	Former smoker	0	.
1851	Females	Single	30-49	Middle class	Employed	Higher school	Mixed	Inactives	No	Yes	Yes	Yes	No	Yes	No	Yes	Yes	Former smoker	3	.
1852	Females	Others	30-49	Middle class	Unemployed	High school	Mixed	Inactives	No	Yes	No	Yes	No	Yes	No	Yes	No	Current smoker	2	<3
1853	Males	Single	<30	Middle class	Employed	High school	Mixed	Moderate	No	No	No	Yes	Yes	No	No	No	No	Non smoker	2	Non smoker
1854	Males	.	<30	Working class	Employed	High school	Mixed	Very high	Yes	No	No	No	No	No	No	No	No	Non smoker	0	Non smoker
1855	Males	Others	30-49	Middle class	Employed	Higher school	White-hispanic	High	No	No	No	Yes	No	No	No	No	No	Non smoker	1	Non smoker
1856	Males	Others	<30	Working class	Employed	Higher school	Mixed	Very high	No	No	No	Yes	No	No	No	No	No	Non smoker	1	Non smoker
1857	Males	Married	30-49	Middle class	Employed	Higher school	Mixed	Very low	Yes	Yes	Yes	Yes	Yes	No	No	Yes	Yes	Former smoker	3	.
1858	Males	Single	<30	Middle class	Employed	High school	Mixed	Inactives	No	No	No	No	No	No	No	Yes	No	Non smoker	0	Non smoker
1859	Males	Single	<30	Middle class	Employed	High school	Mixed	Very high	Yes	No	No	No	No	No	No	No	No	Current smoker	0	<3
1860	Males	Married	<30	Middle class	Employed	High school	Mixed	Very high	No	No	No	Yes	No	No	No	Yes	Yes	Current smoker	2	<3
1861	Males	.	30-49	Middle class	Employed	Higher school	Mixed	High	Yes	No	No	No	No	No	No	Yes	No	Non smoker	0	Non smoker
1863	Males	Married	<30	Middle class	Employed	High school	Mixed	Moderate	No	No	No	Yes	No	No	No	No	No	Non smoker	1	Non smoker
1864	Males	Married	30-49	Middle class	Employed	High school	Mixed	Very low	No	No	No	Yes	No	No	No	No	No	Non smoker	1	Non smoker
1865	Males	Single	30-49	Middle class	Employed	High school	Mixed	Very high	Yes	No	No	No	No	No	No	No	No	Current smoker	0	3-9 c/day
1866	Males	Others	<30	Working class	Employed	Higher school	Mixed	High	Yes	Yes	Yes	Yes	Yes	No	No	Yes	Yes	Non smoker	3	Non smoker
1867	Males	Married	30-49	Middle class	Employed	Higher school	Mixed	Very high	Yes	Yes	No	Yes	Yes	No	No	Yes	No	Non smoker	2	Non smoker
1868	Males	Single	<30	Working class	Employed	Higher school	Mixed	Very high	Yes	No	No	No	No	No	No	No	No	Non smoker	0	Non smoker
1869	Males	Others	<30	Working class	Employed	Higher school	Mixed	Low	No	No	No	Yes	No	No	No	No	No	Non smoker	1	Non smoker
1870	Females	Single	30-49	Middle class	Employed	Higher school	Mixed	Inactives	Yes	No	No	Yes	No	No	No	Yes	No	Former smoker	1	.
1871	Males	Others	30-49	Working class	Employed	Higher school	Mixed	Low	Yes	No	No	No	No	No	Yes	Yes	Yes	Former smoker	2	.
1872	Males	Single	30-49	Higher class	Employed	Higher school	Mixed	Inactives	No	No	No	No	No	No	No	No	No	Non smoker	0	Non smoker
1873	Males	Single	30-49	Working class	Employed	High school	Mixed	Moderate	No	No	No	Yes	No	No	No	Yes	No	Former smoker	1	.
1874	Females	Single	30-49	Extreme poverty	Unemployed	Illiterate	Indigenous american	Inactives	No	No	No	Yes	No	No	No	Yes	No	Non smoker	1	Non smoker
1875	Males	Married	<30	Working class	Employed	High school	Mixed	Low	No	No	No	No	No	No	No	Yes	No	Non smoker	0	Non smoker
1876	Males	Married	<30	Working class	Employed	High school	Mixed	Inactives	No	No	No	Yes	No	No	No	Yes	Yes	Former smoker	2	.
1877	Males	Single	<30	Middle class	Employed	High school	Mixed	Low	No	No	No	No	No	No	No	Yes	No	Non smoker	0	Non smoker
1878	Males	Single	<30	Middle class	Employed	High school	White-hispanic	High	No	No	No	Yes	No	No	No	Yes	No	Non smoker	1	Non smoker
1879	Males	Married	<30	Middle class	Employed	High school	Mixed	Moderate	No	Yes	Yes	Yes	Yes	No	Yes	Yes	Yes	Non smoker	4	Non smoker
1880	Females	Single	<30	Middle class	Employed	Higher school	Mixed	Inactives	Yes	No	No	Yes	No	No	No	No	No	Non smoker	1	Non smoker
1881	Females	Others	<30	Middle class	Unemployed	Higher school	Mixed	Low	No	No	No	Yes	No	No	No	Yes	No	Non smoker	1	Non smoker
1882	Males	Single	30-49	Middle class	Employed	Primary school	Mixed	Inactives	Yes	No	No	Yes	No	No	No	No	No	Former smoker	1	.
1883	Females	Single	<30	Working class	Employed	High school	Mixed	Very high	No	No	No	No	No	No	No	No	No	Non smoker	0	Non smoker
1884	Females	Single	<30	Working class	Employed	High school	Mixed	Moderate	Yes	No	No	No	No	No	No	Yes	No	Former smoker	0	.
1885	Males	Others	>50	Working class	Employed	High school	White-hispanic	Inactives	Yes	Yes	Yes	No	Yes	No	Yes	Yes	Yes	Non smoker	3	Non smoker
1886	Males	Single	30-49	Working class	Employed	Illiterate	White-hispanic	Very low	Yes	Yes	Yes	Yes	No	Yes	Yes	Yes	Yes	Non smoker	4	Non smoker
1887	Males	Married	30-49	Working class	Employed	High school	Mixed	Inactives	Yes	No	No	No	No	No	No	No	No	Current smoker	0	3-9 c/day
1888	Males	Single	>50	Working class	Employed	Primary school	Mixed	Inactives	Yes	Yes	Yes	Yes	Yes	Yes	Yes	Yes	Yes	Non smoker	5	Non smoker
1889	Males	Others	30-49	Working class	Employed	Higher school	Mixed	Inactives	Yes	Yes	Yes	Yes	No	Yes	Yes	Yes	Yes	Current smoker	4	<3
1890	Females	Others	30-49	Working class	Employed	High school	Mixed	High	No	Yes	Yes	Yes	Yes	No	No	Yes	Yes	Current smoker	3	<3
1891	Males	Single	30-49	Middle High class	Employed	Higher school	Mixed	Very high	No	Yes	No	Yes	No	No	Yes	Yes	No	Non smoker	2	Non smoker
1892	Males	Others	<30	Higher class	Employed	High school	Mixed	Very high	Yes	No	No	No	No	No	Yes	No	No	Non smoker	1	Non smoker
1893	Males	Single	<30	Middle class	Employed	High school	Mixed	High	No	No	No	No	No	No	No	No	No	Current smoker	0	3-9 c/day
1894	Males	Married	<30	Middle class	Employed	Higher school	White-hispanic	Moderate	No	No	No	No	No	No	No	No	No	Non smoker	0	Non smoker
1895	Males	Married	30-49	Middle class	Employed	High school	Mixed	Inactives	Yes	Yes	No	Yes	No	Yes	No	Yes	No	Current smoker	2	10 or more c/day
1896	Males	Single	30-49	Working class	Employed	High school	Mixed	Very low	Yes	No	No	Yes	No	No	No	No	No	Non smoker	1	Non smoker
1897	Males	Married	30-49	Middle class	Employed	High school	Mixed	Moderate	No	No	No	No	No	No	No	Yes	Yes	Current smoker	1	3-9 c/day
1898	Males	Single	<30	Working class	Employed	High school	White-hispanic	Inactives	Yes	Yes	Yes	No	Yes	Yes	No	Yes	Yes	Non smoker	3	Non smoker
1899	Males	Married	>50	Working class	Employed	High school	Mixed	Inactives	No	No	No	No	No	Yes	No	Yes	Yes	Non smoker	2	Non smoker
1900	Females	Single	<30	Working class	Unemployed	Higher school	Indigenous american	Very low	No	Yes	No	Yes	No	No	Yes	Yes	No	Non smoker	2	Non smoker
1901	Males	Single	>50	Middle class	Employed	Higher school	White-hispanic	High	Yes	No	No	No	No	Yes	No	Yes	No	Former smoker	1	.
1902	Males	Married	>50	Middle class	Employed	High school	Mixed	Moderate	Yes	No	No	Yes	No	No	No	Yes	Yes	Former smoker	2	.
1903	Males	Single	>50	Working class	Employed	Primary school	Mixed	Moderate	Yes	Yes	Yes	No	Yes	Yes	Yes	Yes	Yes	Former smoker	4	.
1904	Females	Single	30-49	Working class	Employed	High school	Mixed	Inactives	No	No	No	No	No	No	No	Yes	Yes	Non smoker	1	Non smoker
1905	Females	Married	30-49	Working class	Unemployed	Primary school	Indigenous american	Inactives	No	No	No	Yes	No	No	No	No	No	Non smoker	1	Non smoker
1906	Females	Single	<30	Middle class	Employed	High school	Mixed	Inactives	No	No	No	Yes	No	No	No	Yes	No	Non smoker	1	Non smoker
1907	Males	Single	<30	Middle class	Employed	High school	Mixed	Inactives	Yes	No	No	No	No	No	No	No	No	Non smoker	0	Non smoker
1908	Males	Married	>50	Working class	Unemployed	Higher school	Mixed	Very high	No	No	No	No	Yes	Yes	No	No	No	Former smoker	2	.
1909	Males	Single	<30	Working class	Employed	High school	Mixed	Inactives	Yes	No	No	Yes	No	No	No	Yes	Yes	Non smoker	2	Non smoker
1910	Males	Single	<30	Middle class	Employed	High school	Mixed	Moderate	Yes	No	No	Yes	No	No	No	Yes	No	Current smoker	1	<3
1911	Males	Married	30-49	Middle High class	Employed	Higher school	Mixed	High	No	Yes	Yes	Yes	Yes	No	No	Yes	Yes	Former smoker	3	.
1912	Females	Single	<30	Middle High class	Unemployed	High school	Mixed	Inactives	No	No	No	No	No	No	No	Yes	No	Non smoker	0	Non smoker
1913	Males	Single	30-49	Middle class	Employed	Higher school	Mixed	Very high	Yes	Yes	Yes	No	Yes	Yes	Yes	Yes	No	Former smoker	3	.
1914	Males	Single	<30	Middle High class	Unemployed	Higher school	Mixed	Inactives	No	No	No	No	No	No	No	No	No	Non smoker	0	Non smoker
1915	Females	Married	30-49	Middle class	Employed	Higher school	Mixed	Inactives	No	No	No	Yes	No	No	No	Yes	Yes	Former smoker	2	.
1916	Females	Single	<30	Middle class	Unemployed	High school	White-hispanic	Inactives	No	No	No	No	No	No	No	No	No	Non smoker	0	Non smoker
1917	Females	Others	30-49	Middle class	Employed	Higher school	Mixed	Inactives	No	Yes	Yes	Yes	No	No	Yes	Yes	Yes	Non smoker	3	Non smoker
1918	Males	Married	30-49	Middle class	Employed	Higher school	Mixed	Inactives	Yes	No	No	Yes	No	No	No	No	No	Non smoker	1	Non smoker
1919	Females	Single	30-49	Middle class	Employed	High school	Mixed	Inactives	No	No	No	Yes	No	No	No	Yes	No	Current smoker	1	3-9 c/day
1920	Females	Married	>50	Middle class	Employed	Higher school	Mixed	Inactives	No	Yes	Yes	Yes	No	No	Yes	Yes	Yes	Former smoker	3	.
1921	Males	Others	<30	Middle class	Employed	Higher school	Mixed	Very low	Yes	No	No	No	No	No	No	No	No	Non smoker	0	Non smoker
1922	Females	Others	30-49	Middle class	Employed	Primary school	Mixed	Inactives	Yes	No	No	Yes	No	No	No	Yes	Yes	Current smoker	2	10 or more c/day
1923	Males	Single	<30	Middle class	Employed	High school	Mixed	Very high	No	No	No	No	No	No	No	No	No	Former smoker	0	.
1924	Males	Single	<30	Middle class	Employed	High school	Mixed	High	No	Yes	Yes	Yes	Yes	No	No	Yes	Yes	Former smoker	3	.
1925	Males	Single	30-49	Working class	Employed	High school	Mixed	High	No	Yes	No	Yes	No	No	Yes	Yes	No	Former smoker	2	.
1926	Females	Single	<30	Working class	Unemployed	High school	Indigenous american	Very high	No	No	No	No	No	No	No	No	No	Non smoker	0	Non smoker
1927	Females	Single	30-49	Working class	Employed	Primary school	Mixed	Inactives	No	No	No	Yes	No	No	No	Yes	No	Former smoker	1	.
1928	Males	Single	30-49	Middle class	Employed	Higher school	Mixed	Very high	Yes	No	No	Yes	Yes	No	No	No	No	Current smoker	2	3-9 c/day
1929	Males	Single	<30	Working class	Employed	High school	Mixed	Inactives	Yes	Yes	No	Yes	Yes	No	No	Yes	No	Current smoker	2	<3
1930	Males	Others	<30	Working class	Employed	High school	Mixed	Very low	No	No	No	No	Yes	No	No	No	No	Non smoker	1	Non smoker
1931	Males	Single	<30	Working class	Employed	High school	Indigenous american	High	Yes	No	No	No	No	No	No	No	No	Current smoker	0	3-9 c/day
1932	Males	Single	30-49	Middle class	Employed	High school	Mixed	Very low	No	No	No	No	Yes	No	No	No	No	Non smoker	1	Non smoker
1933	Females	Single	30-49	Working class	Employed	Higher school	Mixed	Inactives	Yes	No	No	No	No	No	No	No	No	Non smoker	0	Non smoker
1934	Males	Single	30-49	Working class	Employed	Higher school	Mixed	High	No	No	No	Yes	No	No	No	Yes	Yes	Non smoker	2	Non smoker
1935	Males	Married	<30	Middle class	Employed	High school	Mixed	Moderate	Yes	No	No	Yes	No	No	No	No	No	Current smoker	1	3-9 c/day
1936	Males	Single	<30	Middle class	Employed	High school	Mixed	Inactives	Yes	No	No	No	No	No	No	No	No	Non smoker	0	Non smoker
1937	Females	Single	30-49	Extreme poverty	Unemployed	High school	Mixed	Inactives	No	No	No	Yes	No	No	No	No	No	Non smoker	1	Non smoker
1938	Males	Single	30-49	Middle class	Employed	High school	Mixed	Very high	Yes	No	No	Yes	No	No	No	Yes	No	Non smoker	1	Non smoker
1939	Males	Single	30-49	Working class	Employed	High school	Mixed	Very low	No	No	No	Yes	No	No	No	Yes	No	Current smoker	1	3-9 c/day
1940	Males	Married	30-49	Working class	Employed	High school	Mixed	Inactives	No	No	No	No	No	No	No	No	No	Current smoker	0	<3
1941	Males	Married	<30	Middle class	Employed	High school	Mixed	Moderate	No	No	No	Yes	No	No	No	Yes	Yes	Former smoker	2	.
1942	Males	Single	<30	Middle class	Employed	High school	Mixed	Very high	Yes	No	No	Yes	No	No	No	Yes	Yes	Non smoker	2	Non smoker
1943	Males	Single	<30	Working class	Employed	High school	Mixed	Inactives	Yes	No	No	Yes	No	No	No	No	No	Non smoker	1	Non smoker
1944	Females	Others	30-49	Working class	Unemployed	Primary school	Mixed	Inactives	Yes	No	No	Yes	No	No	No	Yes	Yes	Non smoker	2	Non smoker
1945	Females	Single	30-49	Working class	Employed	Higher school	Mixed	Inactives	No	No	No	Yes	No	No	No	Yes	Yes	Non smoker	2	Non smoker
1946	Males	Single	<30	Middle class	Employed	High school	Mixed	High	Yes	No	No	Yes	No	No	No	Yes	No	Non smoker	1	Non smoker
1947	Males	Married	30-49	Working class	Employed	High school	Mixed	High	Yes	No	No	No	Yes	No	No	No	No	Former smoker	1	.
1948	Males	Others	<30	Working class	Employed	High school	Mixed	Very high	Yes	Yes	Yes	Yes	Yes	Yes	No	Yes	Yes	Non smoker	4	Non smoker
1949	Males	Married	<30	Middle class	Employed	High school	Mixed	Very low	Yes	Yes	Yes	Yes	Yes	No	No	Yes	Yes	Non smoker	3	Non smoker
1950	Males	Married	30-49	Working class	Employed	Higher school	Mixed	Inactives	Yes	No	No	No	Yes	No	No	Yes	No	Non smoker	1	Non smoker
1951	Females	Single	30-49	Middle class	Employed	Higher school	Afro-venezuelan	Very high	No	No	No	Yes	No	No	No	No	No	Non smoker	1	Non smoker
1952	Males	Married	30-49	Working class	Employed	High school	Mixed	Inactives	No	No	No	Yes	No	No	No	Yes	Yes	Non smoker	2	Non smoker
1953	Males	Single	<30	Middle class	Employed	Higher school	Mixed	Low	Yes	No	No	No	No	No	No	Yes	No	Former smoker	0	.
1954	Males	Married	<30	Middle class	Employed	High school	Mixed	Inactives	Yes	No	No	No	No	No	No	No	No	Non smoker	0	Non smoker
1955	Males	Married	<30	Middle class	Employed	High school	Mixed	High	Yes	No	No	Yes	No	No	No	Yes	Yes	Current smoker	2	3-9 c/day
1956	Males	Married	30-49	Middle class	Employed	High school	Mixed	Moderate	No	No	No	No	No	No	No	Yes	No	Non smoker	0	Non smoker
1957	Males	Single	<30	Working class	Employed	High school	Mixed	Moderate	No	No	No	Yes	Yes	No	No	No	No	Non smoker	2	Non smoker
1958	Males	Married	<30	Middle class	Employed	High school	Mixed	Very low	No	No	No	Yes	No	No	No	Yes	No	Non smoker	1	Non smoker
1959	Males	Married	<30	Middle class	Employed	High school	Mixed	Inactives	No	No	No	No	No	No	No	No	No	Former smoker	0	.
1960	Males	Married	<30	Working class	Employed	High school	Mixed	Very high	No	No	No	No	No	No	Yes	No	No	Former smoker	1	.
1961	Males	Others	<30	Working class	Unemployed	High school	Indigenous american	Inactives	No	Yes	No	Yes	No	Yes	No	Yes	No	Non smoker	2	Non smoker
1962	Males	Single	<30	Working class	Employed	High school	Mixed	Inactives	No	No	No	Yes	No	No	No	Yes	Yes	Current smoker	2	<3
1963	Males	Married	<30	Middle class	Employed	Higher school	Mixed	High	No	No	No	No	No	No	No	No	No	Non smoker	0	Non smoker
1964	Females	Married	30-49	Middle High class	Employed	High school	Mixed	Inactives	No	No	No	Yes	No	No	No	Yes	Yes	Non smoker	2	Non smoker
1965	Males	Married	<30	Middle High class	Employed	Higher school	Mixed	High	No	Yes	No	Yes	No	No	Yes	Yes	No	Non smoker	2	Non smoker
1966	Females	Single	<30	Middle class	Employed	High school	Mixed	Very high	No	No	No	Yes	No	No	No	Yes	Yes	Non smoker	2	Non smoker
1967	Males	Others	<30	Middle class	Employed	High school	Mixed	Very high	No	No	No	No	No	No	No	No	No	Non smoker	0	Non smoker
1968	Males	Single	30-49	Working class	Employed	High school	Mixed	Moderate	Yes	No	No	No	No	No	No	No	No	Non smoker	0	Non smoker
1969	Males	Single	<30	Middle class	Employed	High school	Mixed	Very high	No	No	No	No	No	No	No	No	No	Former smoker	0	.
1970	Males	Married	<30	Middle class	Employed	High school	Mixed	Inactives	Yes	No	No	Yes	No	No	No	Yes	Yes	Non smoker	2	Non smoker
1971	Females	Single	30-49	Middle class	Employed	Higher school	Mixed	Inactives	No	No	No	No	No	No	No	No	No	Non smoker	0	Non smoker
1972	Males	Married	<30	Working class	Employed	High school	Mixed	Very high	No	Yes	No	Yes	Yes	No	No	Yes	No	Non smoker	2	Non smoker
1973	Males	Others	<30	Middle class	Employed	Higher school	Mixed	Very high	No	No	No	No	Yes	No	No	No	No	Non smoker	1	Non smoker
1974	Males	Single	30-49	Middle High class	Employed	Higher school	Mixed	Very high	Yes	No	No	No	Yes	No	No	Yes	No	Non smoker	1	Non smoker
1975	Males	Married	<30	Working class	Employed	High school	Mixed	Moderate	No	No	No	Yes	No	No	No	No	No	Non smoker	1	Non smoker
1976	Males	Single	<30	Working class	Employed	High school	Mixed	Moderate	Yes	No	No	No	No	No	No	No	No	Non smoker	0	Non smoker
1977	Males	Single	<30	Working class	Employed	High school	Mixed	Low	Yes	No	No	No	No	No	No	No	No	Current smoker	0	<3
1978	Males	Others	30-49	Middle class	Employed	High school	Mixed	High	No	Yes	No	Yes	Yes	No	No	Yes	No	Non smoker	2	Non smoker
1979	Males	Single	<30	Middle High class	Employed	High school	Mixed	High	Yes	No	No	No	Yes	No	No	No	No	Current smoker	1	<3
1980	Males	Married	<30	Working class	Employed	High school	Mixed	Moderate	Yes	No	No	No	No	No	No	No	No	Non smoker	0	Non smoker
1981	Males	Married	30-49	Middle class	Employed	Higher school	Mixed	Moderate	No	No	No	No	No	No	Yes	No	No	Non smoker	1	Non smoker
1982	Males	Married	<30	Middle class	Employed	Higher school	Mixed	Inactives	Yes	Yes	No	Yes	No	No	Yes	Yes	No	Former smoker	2	.
1983	Males	Married	<30	Middle class	Employed	High school	Mixed	Moderate	Yes	No	No	Yes	No	No	No	No	No	Non smoker	1	Non smoker
1984	Males	Others	30-49	Middle class	Employed	High school	Mixed	Very high	No	Yes	Yes	Yes	Yes	No	No	Yes	Yes	Non smoker	3	Non smoker
1985	Females	Others	>50	Extreme poverty	Unemployed	Illiterate	Indigenous american	Inactives	No	Yes	Yes	Yes	No	Yes	Yes	Yes	Yes	Non smoker	4	Non smoker
1986	Males	Single	30-49	Working class	Employed	Higher school	Mixed	High	No	No	No	Yes	No	No	No	No	No	Former smoker	1	.
1987	Males	Single	<30	Middle class	Employed	High school	Mixed	Very high	No	No	No	Yes	No	No	No	Yes	Yes	Non smoker	2	Non smoker
1988	Females	Single	30-49	Working class	Unemployed	High school	Indigenous american	Moderate	No	No	No	Yes	No	No	No	Yes	Yes	Non smoker	2	Non smoker
1989	Males	Single	<30	Working class	Employed	High school	Mixed	High	Yes	No	No	No	No	No	Yes	Yes	Yes	Non smoker	2	Non smoker
1990	Males	.	30-49	Middle class	Employed	High school	Mixed	Inactives	No	No	No	No	No	No	No	No	No	Former smoker	0	.
1991	Males	Single	<30	Working class	Employed	Higher school	Mixed	High	No	No	No	Yes	No	No	No	No	No	Non smoker	1	Non smoker
1992	Males	Others	<30	Middle class	Employed	High school	Mixed	High	Yes	No	No	Yes	No	No	No	Yes	No	Non smoker	1	Non smoker
1993	Females	Married	<30	Middle class	Unemployed	High school	Mixed	Very low	No	No	No	No	No	No	No	No	No	Non smoker	0	Non smoker
1994	Males	Married	30-49	Middle class	Employed	Higher school	Mixed	Inactives	Yes	No	No	No	No	No	Yes	Yes	No	Non smoker	1	Non smoker
1995	Males	Married	<30	Middle class	Employed	High school	White-hispanic	Moderate	No	No	No	Yes	No	No	No	Yes	No	Former smoker	1	.
1996	Males	Married	<30	Middle class	Employed	Higher school	Mixed	Inactives	No	No	No	Yes	No	No	No	Yes	No	Non smoker	1	Non smoker
1997	Females	Single	30-49	Middle class	Employed	Higher school	Mixed	Very high	No	No	No	Yes	No	No	No	No	No	Non smoker	1	Non smoker
1998	Males	Married	<30	Middle class	Employed	High school	Mixed	Very low	No	No	No	No	Yes	No	No	Yes	No	Non smoker	1	Non smoker
1999	Males	Married	<30	Working class	Employed	High school	Mixed	Inactives	Yes	No	No	No	No	No	No	Yes	Yes	Non smoker	1	Non smoker
2000	Males	Married	<30	Middle class	Employed	High school	Afro-venezuelan	High	Yes	No	No	No	No	No	No	No	No	Non smoker	0	Non smoker
2001	Males	.	30-49	Middle class	Employed	High school	Mixed	Very high	Yes	No	No	Yes	No	No	No	No	No	Former smoker	1	.
2002	Males	Single	<30	Middle class	Employed	High school	Mixed	Very high	No	No	No	Yes	No	No	No	Yes	No	Current smoker	1	<3
2003	Females	Married	<30	Middle class	Employed	High school	Mixed	Inactives	Yes	No	No	Yes	No	No	No	No	No	Non smoker	1	Non smoker
2004	Males	Married	<30	Working class	Employed	High school	Mixed	Inactives	No	No	No	No	Yes	No	No	No	No	Non smoker	1	Non smoker
2005	Males	Married	30-49	Middle class	Employed	High school	Mixed	Inactives	Yes	No	No	No	No	No	No	Yes	Yes	Non smoker	1	Non smoker
2006	Males	Married	<30	Middle class	Employed	High school	Mixed	Low	No	No	No	No	No	No	No	No	No	Current smoker	0	<3
2007	Males	Single	30-49	Working class	Employed	High school	Indigenous american	High	Yes	No	No	No	No	No	Yes	No	No	Former smoker	1	.
2008	Males	Single	<30	Middle High class	Employed	High school	Mixed	Moderate	Yes	No	No	Yes	No	No	No	No	No	Non smoker	1	Non smoker
2009	Males	Married	<30	Middle class	Unemployed	High school	Mixed	Moderate	No	No	No	No	No	No	No	No	No	Non smoker	0	Non smoker
2010	Males	Single	<30	Middle class	Employed	High school	Mixed	Inactives	Yes	No	No	No	No	No	No	No	No	Non smoker	0	Non smoker
2011	Males	.	30-49	Middle class	Employed	High school	Mixed	Inactives	No	No	No	Yes	Yes	No	No	No	No	Non smoker	2	Non smoker
2012	Males	Single	<30	Middle class	Employed	Higher school	Mixed	Inactives	No	No	No	No	No	No	No	Yes	No	Current smoker	0	3-9 c/day
2013	Females	Single	30-49	Extreme poverty	Unemployed	Higher school	White-hispanic	Very low	Yes	No	No	No	No	No	No	No	No	Non smoker	0	Non smoker
[truncated: 213 more rows]
